# Supplementary material for: The quinter­nary thio­phosphate Cs0.5Ag0.5Nb2PS10
Source: Acta Crystallogr Sect E Struct Rep Online. 2010 Jun 16;66(Pt 7):i51–2. doi: 10.1107/S1600536810021768 (PMC3006697; doi:10.1107/S1600536810021768)
Supplement: Supplementary file 1 [file e-66-00i51-sup1.cif]

##############################################################################
###                                                                        ###
###        Electronic paper (Acta Crystallographica Section E)             ###
###                                                                        ###
##############################################################################
#                                                                            #
# This CIF contains the data in a paper accepted for publication in Acta     #
# Crystallographica Section E. It conforms to the requirements of Notes      #
# for Authors for Section E, and has been peer reviewed under the auspices   #
# of the IUCr Commission on Journals.                                        #
#                                                                            #
# Full details of the Crystallographic Information File format               #
# are given in the paper "The Crystallographic Information File (CIF):       #
# a New Standard Archive File for Crystallography" by S. R. Hall, F. H.      #
# Allen and I. D. Brown [Acta Cryst. (1991), A47, 655-685].                  #
#                                                                            #
# The current version of the core CIF dictionary is obtainable from          #
# ftp://ftp.iucr.org/pub/cif_core.dic. The current version number is 2.4.    #
#                                                                            #
# Software is freely available for graphical display of the structure(s) in  #
# this CIF.  For information consult the CIF home page http://www.iucr.org/  #
# cif/home.html                                                              #
#                                                                            #
# This file may be used for bona fide research purposes within the           #
# scientific community so long as proper attribution is given to the journal # 
# article from which it was obtained.                                        #
#                                                                            #
##############################################################################
                                             
data_global
_audit_creation_method     'WinGX routine CIF_UPDATE'
_audit_conform_dict_name     cif_core.dic
_audit_conform_dict_version     2.3
_journal_date_recd_electronic     2010-05-25
_journal_date_accepted     2010-06-07
_journal_name_full     'Acta Crystallographica, Section E'
_journal_year     2010
_journal_volume     66
_journal_issue      7
_journal_page_first     i51
_journal_page_last     i52
_journal_paper_category     QI
_journal_coeditor_code     WM2357
_publ_contact_author_name     'Hoseop Yun'
_publ_contact_author_address
;
Division of Energy Systems Research and Department of Chemistry
Ajou University
Suwon 443-749
Republic of Korea
;
_publ_contact_author_email     'hsyun@ajou.ac.kr'
_publ_contact_author_fax     '82-31-219-1615'
_publ_contact_author_phone     '82-31-219-2605'
_publ_section_title
;
The quinternary thiophosphate Cs~0.5~Ag~0.5~Nb~2~PS~10~
;
loop_
    _publ_author_name
    _publ_author_footnote
    _publ_author_address
    'Park, Sojeong' .
;
Division of Energy Systems Research and Department of Chemistry
Ajou University
Suwon 443-749
Republic of Korea
;
    'Yun, Hoseop' .
;
Division of Energy Systems Research and Department of Chemistry
Ajou University
Suwon 443-749
Republic of Korea
;
data_I
_audit_creation_method     'WinGX routine CIF_UPDATE'
_chemical_name_systematic
;
cesium silver tris(disulfido)[tetrathiophosphato(V)]diniobate(IV)
;
_chemical_formula_sum     'Cs0.5 Ag0.5 Nb2 P S10'
_chemical_formula_iupac     'Cs0.5 Ag0.5 Nb2 PS10'
_chemical_formula_weight     657.78
_symmetry_cell_setting     monoclinic
_symmetry_space_group_name_H-M     'P 21/c'
_symmetry_space_group_name_hall     '-P 2ybc'
loop_
    _symmetry_equiv_pos_as_xyz
    'x, y, z'
    '-x, y+1/2, -z+1/2'
    '-x, -y, -z'
    'x, -y-1/2, z-1/2'
_cell_length_a     7.3594(3)
_cell_length_b     12.8534(4)
_cell_length_c     13.7788(6)
_cell_angle_alpha     90
_cell_angle_beta     91.0886(12)
_cell_angle_gamma     90
_cell_volume     1303.15(8)
_cell_formula_units_Z     4
_cell_measurement_reflns_used     8832
_cell_measurement_theta_min     3.17
_cell_measurement_theta_max     27.48
_cell_measurement_temperature     290.0(10)
_exptl_crystal_description     needle
_exptl_crystal_colour     'dark brown'
_exptl_crystal_size_max     0.30
_exptl_crystal_size_mid     0.06
_exptl_crystal_size_min     0.04
_exptl_crystal_density_diffrn     3.353
_exptl_crystal_density_method     'not measured'
_exptl_crystal_F_000     1232
_exptl_absorpt_coefficient_mu     5.544
_exptl_absorpt_correction_type     multi-scan
_exptl_absorpt_process_details     '(ABSCOR; Higashi, 1995)'
_exptl_absorpt_correction_T_min     0.602
_exptl_absorpt_correction_T_max     1.000
_diffrn_ambient_temperature     290.0(10)
_diffrn_radiation_type     MoK\a
_diffrn_radiation_wavelength     0.71073
_diffrn_radiation_monochromator     graphite
_diffrn_measurement_device_type     'Rigaku R-AXIS RAPID'
_diffrn_measurement_method     \w
_diffrn_reflns_number     12389
_diffrn_reflns_av_R_equivalents     0.0486
_diffrn_reflns_theta_min     3.17
_diffrn_reflns_theta_max     27.48
_diffrn_reflns_theta_full     27.48
_diffrn_measured_fraction_theta_max     0.998
_diffrn_measured_fraction_theta_full     0.998
_diffrn_reflns_limit_h_min     -9
_diffrn_reflns_limit_h_max     9
_diffrn_reflns_limit_k_min     -16
_diffrn_reflns_limit_k_max     14
_diffrn_reflns_limit_l_min     -17
_diffrn_reflns_limit_l_max     17
_diffrn_standards_number     0
_diffrn_standards_interval_count     0
_diffrn_standards_interval_time     0
_diffrn_standards_decay_%     0
_reflns_number_total     2991
_reflns_number_gt     2430
_reflns_threshold_expression     I>2sigma(I)
_refine_ls_structure_factor_coef     Fsqd
_refine_ls_matrix_type     full
_refine_ls_R_factor_gt     0.0338
_refine_ls_wR_factor_ref     0.0746
_refine_ls_goodness_of_fit_ref     1.08
_refine_ls_restrained_S_all     1.08
_refine_ls_number_reflns     2991
_refine_ls_number_parameters     133
_refine_ls_number_restraints     0
_refine_ls_weighting_scheme     calc
_refine_ls_weighting_details
         'calc w=1/[\s^2^(Fo^2^)+(0.0248P)^2^+3.4157P] where P=(Fo^2^+2Fc^2^)/3'
_refine_ls_shift/su_max     0
_refine_diff_density_max     1.182
_refine_diff_density_min     -1.27
_refine_ls_extinction_method     none
loop_
    _atom_type_symbol
    _atom_type_description
    _atom_type_scat_dispersion_real
    _atom_type_scat_dispersion_imag
    _atom_type_scat_source
    Cs Cs -0.368 2.1192 'International Tables Vol C Tables 4.2.6.8 and 6.1.1.4'
    Ag Ag -0.8971 1.1015 'International Tables Vol C Tables 4.2.6.8 and 6.1.1.4'
    Nb Nb -2.0727 0.6215 'International Tables Vol C Tables 4.2.6.8 and 6.1.1.4'
    P P 0.1023 0.0942 'International Tables Vol C Tables 4.2.6.8 and 6.1.1.4'
    S S 0.1246 0.1234 'International Tables Vol C Tables 4.2.6.8 and 6.1.1.4'
_computing_data_collection     'RAPID-AUTO (Rigaku, 2006)'
_computing_cell_refinement     'RAPID-AUTO (Rigaku, 2006)'
_computing_data_reduction     'RAPID-AUTO (Rigaku, 2006)'
_computing_structure_solution     'SHELXS97 (Sheldrick, 2008)'
_computing_structure_refinement     'SHELXL97 (Sheldrick, 2008)'
_computing_molecular_graphics
                             'locally modified version of ORTEP (Johnson, 1965)'
_computing_publication_material     'WinGX (Farrugia, 1999)'
loop_
    _atom_site_type_symbol
    _atom_site_label
    _atom_site_fract_x
    _atom_site_fract_y
    _atom_site_fract_z
    _atom_site_U_iso_or_equiv
    _atom_site_adp_type
    _atom_site_calc_flag
    _atom_site_refinement_flags
    _atom_site_occupancy
    _atom_site_disorder_assembly
    _atom_site_disorder_group
    Cs Cs -0.0009(4) 0.02093(15) 0.48715(19) 0.0512(5) Uani d P 0.5 . .
    Ag Ag 0 0 0 0.0539(2) Uani d S 1 . .
    Nb Nb1 0.42651(5) 0.03565(3) 0.24995(3) 0.01333(11) Uani d . 1 . .
    Nb Nb2 0.43445(5) 0.32590(3) 0.25353(3) 0.01280(11) Uani d . 1 . .
    P P 0.11427(16) 0.18631(9) 0.14370(10) 0.0170(3) Uani d . 1 . .
    S S1 -0.03805(19) 0.18878(10) 0.02229(11) 0.0292(3) Uani d . 1 . .
    S S2 0.07865(16) 0.05281(9) 0.22287(10) 0.0210(3) Uani d . 1 . .
    S S3 0.08568(16) 0.31790(9) 0.22464(10) 0.0207(3) Uani d . 1 . .
    S S4 0.33249(16) 0.47121(9) 0.35994(9) 0.0187(3) Uani d . 1 . .
    S S5 0.38477(17) 0.18131(9) 0.37848(9) 0.0190(3) Uani d . 1 . .
    S S6 0.39304(16) 0.18214(8) 0.11963(9) 0.0161(2) Uani d . 1 . .
    S S7 0.42828(17) 0.44324(9) 0.10942(9) 0.0194(3) Uani d . 1 . .
    S S8 0.58572(16) 0.41695(9) 0.39426(9) 0.0184(3) Uani d . 1 . .
    S S9 0.63765(16) 0.17797(9) 0.31795(9) 0.0189(3) Uani d . 1 . .
    S S10 0.67972(16) 0.38737(9) 0.14538(9) 0.0204(3) Uani d . 1 . .
loop_
    _atom_site_aniso_label
    _atom_site_aniso_U_11
    _atom_site_aniso_U_22
    _atom_site_aniso_U_33
    _atom_site_aniso_U_12
    _atom_site_aniso_U_13
    _atom_site_aniso_U_23
    Cs 0.0270(3) 0.0779(16) 0.0489(13) -0.0003(11) 0.0060(7) -0.0283(10)
    Ag 0.0518(4) 0.0298(3) 0.0800(6) -0.0028(3) 0.0017(4) -0.0287(4)
    Nb1 0.0150(2) 0.00814(18) 0.0168(2) 0.00081(16) -0.00185(16) 0.00082(16)
    Nb2 0.0145(2) 0.00802(19) 0.0158(2) -0.00071(16) -0.00210(16) -0.00048(16)
    P 0.0157(5) 0.0115(5) 0.0235(7) 0.0014(5) -0.0057(5) -0.0025(5)
    S1 0.0325(7) 0.0228(6) 0.0316(8) 0.0023(6) -0.0168(6) -0.0038(6)
    S2 0.0181(5) 0.0140(5) 0.0310(7) -0.0014(5) -0.0023(5) 0.0030(5)
    S3 0.0168(5) 0.0146(5) 0.0305(7) 0.0023(5) -0.0034(5) -0.0073(5)
    S4 0.0190(5) 0.0146(5) 0.0225(7) -0.0007(5) 0.0017(5) -0.0031(5)
    S5 0.0256(6) 0.0126(5) 0.0189(6) 0.0001(5) 0.0008(5) 0.0007(5)
    S6 0.0186(5) 0.0104(5) 0.0193(6) 0.0019(5) -0.0015(5) -0.0007(5)
    S7 0.0269(6) 0.0131(5) 0.0180(6) -0.0009(5) -0.0044(5) 0.0004(5)
    S8 0.0233(6) 0.0124(5) 0.0195(6) -0.0013(5) -0.0043(5) 0.0000(5)
    S9 0.0185(5) 0.0128(5) 0.0251(7) -0.0001(5) -0.0054(5) 0.0009(5)
    S10 0.0217(6) 0.0152(5) 0.0244(7) -0.0003(5) 0.0048(5) -0.0021(5)
_geom_special_details
;
All e.s.d.'s (except the e.s.d. in the dihedral angle between two l.s. planes)
are estimated using the full covariance matrix. The cell e.s.d.'s are taken
into account individually in the estimation of e.s.d.'s in distances, angles
and torsion angles; correlations between e.s.d.'s in cell parameters are only
used when they are defined by crystal symmetry. An approximate (isotropic)
treatment of cell e.s.d.'s is used for estimating e.s.d.'s involving l.s.
planes.
;
loop_
    _geom_bond_atom_site_label_1
    _geom_bond_atom_site_label_2
    _geom_bond_site_symmetry_2
    _geom_bond_distance
    _geom_bond_publ_flag
    Cs Cs 3_556 0.644(3) ?
    Cs S10 4_466 3.444(3) ?
    Cs S10 2_645 3.469(3) ?
    Cs S7 2_545 3.536(3) ?
    Cs S7 4_566 3.581(3) ?
    Cs S2 . 3.722(3) ?
    Cs S1 4_566 3.773(2) ?
    Cs S5 . 3.835(3) ?
    Cs S3 4_566 3.915(3) ?
    Cs S3 2_545 3.956(3) ?
    Cs S9 1_455 4.044(3) ?
    Cs S2 3_556 4.157(3) ?
    Ag S1 . 2.4625(13) yes
    Ag S1 3 2.4625(13) no
    Nb1 S4 2_645 2.4953(13) yes
    Nb1 S7 2_645 2.4958(12) yes
    Nb1 S8 2_645 2.5055(13) yes
    Nb1 S10 2_645 2.5231(13) yes
    Nb1 S9 . 2.5658(12) yes
    Nb1 S2 . 2.5895(12) yes
    Nb1 S5 . 2.5993(13) yes
    Nb1 S6 . 2.6103(12) yes
    Nb1 Nb2 2_645 2.8843(5) ?
    Nb2 S10 . 2.4910(13) yes
    Nb2 S7 . 2.4932(13) yes
    Nb2 S4 . 2.4985(12) yes
    Nb2 S8 . 2.5075(12) yes
    Nb2 S5 . 2.5643(13) yes
    Nb2 S9 . 2.5670(12) yes
    Nb2 S3 . 2.5920(12) yes
    Nb2 S6 . 2.6250(12) yes
    Nb2 Nb1 2_655 2.8843(5) ?
    P S1 . 1.9962(18) yes
    P S3 . 2.0391(17) yes
    P S2 . 2.0527(17) yes
    P S6 . 2.0851(17) yes
    S1 Cs 4_565 3.773(2) ?
    S2 Cs 3_556 4.157(3) ?
    S3 Cs 4_565 3.915(3) ?
    S3 Cs 2 3.956(3) ?
    S4 S8 . 2.0371(17) ?
    S4 Nb1 2_655 2.4953(13) ?
    S5 S9 . 2.0542(18) ?
    S7 S10 . 2.0372(17) ?
    S7 Nb1 2_655 2.4958(12) ?
    S7 Cs 2 3.536(3) ?
    S7 Cs 4_565 3.581(3) ?
    S8 Nb1 2_655 2.5055(13) ?
    S9 Cs 1_655 4.044(3) ?
    S10 Nb1 2_655 2.5231(13) ?
    S10 Cs 4_665 3.444(3) ?
    S10 Cs 2_655 3.469(3) ?
loop_
    _geom_angle_atom_site_label_1
    _geom_angle_atom_site_label_2
    _geom_angle_atom_site_label_3
    _geom_angle_site_symmetry_1
    _geom_angle_site_symmetry_3
    _geom_angle
    _geom_angle_publ_flag
    Cs Cs S10 3_556 4_466 86.8(5) ?
    Cs Cs S10 3_556 2_645 82.5(5) ?
    S10 Cs S10 4_466 2_645 169.32(5) ?
    Cs Cs S7 3_556 2_545 88.8(5) ?
    S10 Cs S7 4_466 2_545 73.85(7) ?
    S10 Cs S7 2_645 2_545 105.80(8) ?
    Cs Cs S7 3_556 4_566 80.9(5) ?
    S10 Cs S7 4_466 4_566 105.35(8) ?
    S10 Cs S7 2_645 4_566 73.00(7) ?
    S7 Cs S7 2_545 4_566 169.64(5) ?
    Cs Cs S2 3_556 . 128.9(5) ?
    S10 Cs S2 4_466 . 134.71(8) ?
    S10 Cs S2 2_645 . 54.41(5) ?
    S7 Cs S2 2_545 . 79.52(6) ?
    S7 Cs S2 4_566 . 107.01(8) ?
    Cs Cs S1 3_556 4_566 139.1(6) ?
    S10 Cs S1 4_466 4_566 61.86(5) ?
    S10 Cs S1 2_645 4_566 127.50(7) ?
    S7 Cs S1 2_545 4_566 105.15(7) ?
    S7 Cs S1 4_566 4_566 82.99(6) ?
    S2 Cs S1 . 4_566 91.71(4) ?
    Cs Cs S5 3_556 . 131.1(6) ?
    S10 Cs S5 4_466 . 125.61(7) ?
    S10 Cs S5 2_645 . 62.86(5) ?
    S7 Cs S5 2_545 . 131.64(7) ?
    S7 Cs S5 4_566 . 57.45(5) ?
    S2 Cs S5 . . 55.08(4) ?
    S1 Cs S5 4_566 . 64.82(4) ?
    Cs Cs S3 3_556 4_566 88.9(5) ?
    S10 Cs S3 4_466 4_566 52.55(5) ?
    S10 Cs S3 2_645 4_566 126.89(9) ?
    S7 Cs S3 2_545 4_566 126.40(9) ?
    S7 Cs S3 4_566 4_566 53.89(5) ?
    S2 Cs S3 . 4_566 137.18(6) ?
    S1 Cs S3 4_566 4_566 51.72(4) ?
    S5 Cs S3 . 4_566 86.11(6) ?
    Cs Cs S3 3_556 2_545 81.7(5) ?
    S10 Cs S3 4_466 2_545 126.35(9) ?
    S10 Cs S3 2_645 2_545 52.02(5) ?
    S7 Cs S3 2_545 2_545 53.79(5) ?
    S7 Cs S3 4_566 2_545 123.87(8) ?
    S2 Cs S3 . 2_545 51.42(5) ?
    S1 Cs S3 4_566 2_545 137.41(7) ?
    S5 Cs S3 . 2_545 100.03(7) ?
    S3 Cs S3 4_566 2_545 170.63(4) ?
    Cs Cs S9 3_556 1_455 137.7(6) ?
    S10 Cs S9 4_466 1_455 75.21(6) ?
    S10 Cs S9 2_645 1_455 113.01(7) ?
    S7 Cs S9 2_545 1_455 49.70(4) ?
    S7 Cs S9 4_566 1_455 140.51(6) ?
    S2 Cs S9 . 1_455 59.66(4) ?
    S1 Cs S9 4_566 1_455 62.08(4) ?
    S5 Cs S9 . 1_455 89.44(4) ?
    S3 Cs S9 4_566 1_455 108.21(6) ?
    S3 Cs S9 2_545 1_455 79.11(6) ?
    Cs Cs S2 3_556 3_556 44.2(5) ?
    S10 Cs S2 4_466 3_556 50.32(4) ?
    S10 Cs S2 2_645 3_556 120.06(6) ?
    S7 Cs S2 2_545 3_556 99.18(6) ?
    S7 Cs S2 4_566 3_556 73.35(5) ?
    S2 Cs S2 . 3_556 173.07(6) ?
    S1 Cs S2 4_566 3_556 95.19(7) ?
    S5 Cs S2 . 3_556 127.91(8) ?
    S3 Cs S2 4_566 3_556 48.73(4) ?
    S3 Cs S2 2_545 3_556 122.41(5) ?
    S9 Cs S2 1_455 3_556 124.54(8) ?
    S1 Ag S1 . 3 180.00(10) yes
    S4 Nb1 S7 2_645 2_645 90.82(4) ?
    S4 Nb1 S8 2_645 2_645 48.08(4) ?
    S7 Nb1 S8 2_645 2_645 109.54(4) ?
    S4 Nb1 S10 2_645 2_645 109.13(4) ?
    S7 Nb1 S10 2_645 2_645 47.89(4) ?
    S8 Nb1 S10 2_645 2_645 89.23(4) ?
    S4 Nb1 S9 2_645 . 91.47(4) ?
    S7 Nb1 S9 2_645 . 78.95(4) ?
    S8 Nb1 S9 2_645 . 137.40(4) ?
    S10 Nb1 S9 2_645 . 121.46(4) ?
    S4 Nb1 S2 2_645 . 130.77(4) ?
    S7 Nb1 S2 2_645 . 124.06(4) ?
    S8 Nb1 S2 2_645 . 85.24(4) ?
    S10 Nb1 S2 2_645 . 80.24(4) ?
    S9 Nb1 S2 . . 125.60(4) ?
    S4 Nb1 S5 2_645 . 138.34(4) ?
    S7 Nb1 S5 2_645 . 82.43(4) ?
    S8 Nb1 S5 2_645 . 167.42(4) ?
    S10 Nb1 S5 2_645 . 96.47(4) ?
    S9 Nb1 S5 . . 46.87(4) ?
    S2 Nb1 S5 . . 84.69(4) ?
    S4 Nb1 S6 2_645 . 83.16(4) ?
    S7 Nb1 S6 2_645 . 155.62(4) ?
    S8 Nb1 S6 2_645 . 83.80(4) ?
    S10 Nb1 S6 2_645 . 155.76(4) ?
    S9 Nb1 S6 . . 77.61(4) ?
    S2 Nb1 S6 . . 76.07(4) ?
    S5 Nb1 S6 . . 86.46(4) ?
    S4 Nb1 Nb2 2_645 2_645 54.77(3) ?
    S7 Nb1 Nb2 2_645 2_645 54.64(3) ?
    S8 Nb1 Nb2 2_645 2_645 54.91(3) ?
    S10 Nb1 Nb2 2_645 2_645 54.37(3) ?
    S9 Nb1 Nb2 . 2_645 117.38(3) ?
    S2 Nb1 Nb2 . 2_645 115.30(3) ?
    S5 Nb1 Nb2 . 2_645 136.98(3) ?
    S6 Nb1 Nb2 . 2_645 133.76(3) ?
    S10 Nb2 S7 . . 48.25(4) ?
    S10 Nb2 S4 . . 110.06(4) ?
    S7 Nb2 S4 . . 90.81(4) ?
    S10 Nb2 S8 . . 89.91(4) ?
    S7 Nb2 S8 . . 109.55(4) ?
    S4 Nb2 S8 . . 48.02(4) ?
    S10 Nb2 S5 . . 138.22(4) ?
    S7 Nb2 S5 . . 166.52(4) ?
    S4 Nb2 S5 . . 95.72(4) ?
    S8 Nb2 S5 . . 83.45(4) ?
    S10 Nb2 S9 . . 91.02(4) ?
    S7 Nb2 S9 . . 136.48(4) ?
    S4 Nb2 S9 . . 122.02(4) ?
    S8 Nb2 S9 . . 80.28(4) ?
    S5 Nb2 S9 . . 47.20(4) ?
    S10 Nb2 S3 . . 130.35(5) ?
    S7 Nb2 S3 . . 84.19(4) ?
    S4 Nb2 S3 . . 79.18(4) ?
    S8 Nb2 S3 . . 124.13(4) ?
    S5 Nb2 S3 . . 85.47(4) ?
    S9 Nb2 S3 . . 126.33(4) ?
    S10 Nb2 S6 . . 83.03(4) ?
    S7 Nb2 S6 . . 82.29(4) ?
    S4 Nb2 S6 . . 155.03(4) ?
    S8 Nb2 S6 . . 156.36(4) ?
    S5 Nb2 S6 . . 86.88(4) ?
    S9 Nb2 S6 . . 77.33(4) ?
    S3 Nb2 S6 . . 76.27(4) ?
    S10 Nb2 Nb1 . 2_655 55.41(3) ?
    S7 Nb2 Nb1 . 2_655 54.72(3) ?
    S4 Nb2 Nb1 . 2_655 54.67(3) ?
    S8 Nb2 Nb1 . 2_655 54.84(3) ?
    S5 Nb2 Nb1 . 2_655 138.05(3) ?
    S9 Nb2 Nb1 . 2_655 119.58(3) ?
    S3 Nb2 Nb1 . 2_655 112.65(3) ?
    S6 Nb2 Nb1 . 2_655 133.06(3) ?
    S1 P S3 . . 112.52(8) ?
    S1 P S2 . . 112.54(8) ?
    S3 P S2 . . 112.78(8) ?
    S1 P S6 . . 113.93(9) ?
    S3 P S6 . . 102.73(7) ?
    S2 P S6 . . 101.48(7) ?
    P S1 Ag . . 91.46(6) ?
    P S1 Cs . 4_565 94.72(7) ?
    Ag S1 Cs . 4_565 161.76(7) ?
    P S2 Nb1 . . 90.68(5) ?
    P S2 Cs . . 129.50(7) ?
    Nb1 S2 Cs . . 91.32(6) ?
    P S2 Cs . 3_556 136.28(7) ?
    Nb1 S2 Cs . 3_556 89.76(5) ?
    P S3 Nb2 . . 90.27(5) ?
    P S3 Cs . 4_565 89.92(6) ?
    Nb2 S3 Cs . 4_565 104.61(6) ?
    P S3 Cs . 2 99.22(6) ?
    Nb2 S3 Cs . 2 103.24(6) ?
    S8 S4 Nb1 . 2_655 66.22(5) ?
    S8 S4 Nb2 . . 66.22(5) ?
    Nb1 S4 Nb2 2_655 . 70.56(3) ?
    S9 S5 Nb2 . . 66.47(5) ?
    S9 S5 Nb1 . . 65.71(5) ?
    Nb2 S5 Nb1 . . 92.55(4) ?
    S9 S5 Cs . . 146.11(7) ?
    Nb2 S5 Cs . . 140.15(6) ?
    Nb1 S5 Cs . . 88.67(5) ?
    P S6 Nb1 . . 89.39(5) ?
    P S6 Nb2 . . 88.37(5) ?
    Nb1 S6 Nb2 . . 90.92(4) ?
    S10 S7 Nb2 . . 65.82(5) ?
    S10 S7 Nb1 . 2_655 66.76(5) ?
    Nb2 S7 Nb1 . 2_655 70.64(3) ?
    S10 S7 Cs . 2 171.29(7) ?
    Nb2 S7 Cs . 2 118.24(6) ?
    Nb1 S7 Cs 2_655 2 121.50(5) ?
    S10 S7 Cs . 4_565 161.56(7) ?
    Nb2 S7 Cs . 4_565 117.07(6) ?
    Nb1 S7 Cs 2_655 4_565 131.67(5) ?
    S4 S8 Nb1 . 2_655 65.70(5) ?
    S4 S8 Nb2 . . 65.76(5) ?
    Nb1 S8 Nb2 2_655 . 70.25(3) ?
    S5 S9 Nb1 . . 67.42(5) ?
    S5 S9 Nb2 . . 66.33(5) ?
    Nb1 S9 Nb2 . . 93.27(4) ?
    S5 S9 Cs . 1_655 111.56(7) ?
    Nb1 S9 Cs . 1_655 104.00(5) ?
    Nb2 S9 Cs . 1_655 160.34(6) ?
    S7 S10 Nb2 . . 65.93(5) ?
    S7 S10 Nb1 . 2_655 65.35(5) ?
    Nb2 S10 Nb1 . 2_655 70.23(3) ?
    S7 S10 Cs . 4_665 110.68(8) ?
    Nb2 S10 Cs . 4_665 176.58(7) ?
    Nb1 S10 Cs 2_655 4_665 109.02(5) ?
    S7 S10 Cs . 2_655 108.80(8) ?
    Nb2 S10 Cs . 2_655 168.71(5) ?
    Nb1 S10 Cs 2_655 2_655 98.55(4) ?
