# Supplementary material for: The quinter­nary thio­phosphate Cs0.5Ag0.5Nb2PS10
Source: Acta Crystallogr Sect E Struct Rep Online. 2010 Jun 16;66(Pt 7):i51–2. doi: 10.1107/S1600536810021768 (PMC3006697; doi:10.1107/S1600536810021768)
Supplement: Supplementary file 2 [file e-66-00i51-Isup2.hkl]

#
# h,k,l, Fc-squared, Fo-squared, sigma(Fo-squared) and status flag
#
data_I
_shelx_title '               SJ Park               Cu-Nb-P-S/CsCl P21/c (#14)'
_shelx_refln_list_code          4
_shelx_F_calc_maximum      454.63
_exptl_crystal_F_000      1232.00
_reflns_d_resolution_high  0.7701
 
loop_
 _symmetry_equiv_pos_as_xyz
 'x, y, z'
 '-x, y+1/2, -z+1/2'
 '-x, -y, -z'
 'x, -y-1/2, z-1/2'
 
_cell_length_a     7.3594
_cell_length_b    12.8534
_cell_length_c    13.7788
_cell_angle_alpha  90.000
_cell_angle_beta   91.089
_cell_angle_gamma  90.000
 
_shelx_F_squared_multiplier     1.000
 
loop_
 _refln_index_h
 _refln_index_k
 _refln_index_l
 _refln_F_squared_calc
 _refln_F_squared_meas
 _refln_F_squared_sigma
 _refln_observed_status
   2   0   0   199965.91   205436.53   5075.91 o
   3   0   0    60222.68    62111.89   1047.97 o
   4   0   0    12265.27    12694.99    207.43 o
   5   0   0    36339.19    37256.38    780.95 o
   6   0   0    13755.85    14311.94    420.98 o
   7   0   0    19897.32    20636.75    636.79 o
   8   0   0     4481.83     4586.47    309.75 o
   9   0   0    10379.83    10241.56    761.66 o
   1   1   0    14447.00    14899.42    134.45 o
   2   1   0     2653.32     2625.65     37.58 o
   3   1   0    49233.32    49539.71    594.71 o
   4   1   0    17310.22    16940.26    199.06 o
   5   1   0     6172.10     6254.56    110.07 o
   6   1   0     4425.15     4420.06    111.79 o
   7   1   0     4779.29     4938.48    157.99 o
   8   1   0        2.59       77.42     47.35 o
   9   1   0     3309.08     3412.11    178.50 o
   0   2   0    33221.63    33938.07    856.09 o
   1   2   0     4155.30     3866.32     53.19 o
   2   2   0    21379.75    21226.53    196.48 o
   3   2   0    15319.96    14902.13    155.54 o
   4   2   0    16508.34    16196.14    197.34 o
   5   2   0     8465.97     8675.72    165.62 o
   6   2   0     2583.55     2674.39     85.05 o
   7   2   0     8847.22     9013.98    189.26 o
   8   2   0      888.40      834.74     71.12 o
   9   2   0     3006.70     3057.14    146.82 o
   1   3   0        3.10       19.28     10.42 o
   2   3   0        3.11       -6.98      6.98 o
   3   3   0     3332.37     3185.43     54.16 o
   4   3   0      567.69      665.64     25.15 o
   5   3   0     3276.44     3405.21     91.37 o
   6   3   0        2.98       20.49     31.28 o
   7   3   0      326.44      301.96     54.07 o
   8   3   0        6.90      -30.37     33.42 o
   9   3   0      101.53       49.80     87.97 o
   0   4   0    18275.65    18262.78    448.96 o
   1   4   0    21266.42    21316.51    266.47 o
   2   4   0    22732.82    22323.32    271.42 o
   3   4   0     8056.72     7668.24     93.53 o
   4   4   0     9130.08     8575.11    231.29 o
   5   4   0     7038.00     6773.40    237.23 o
   6   4   0     1692.35     1826.38    236.58 o
   7   4   0     2788.14     3043.61    213.55 o
   8   4   0      506.18      401.37     84.71 o
   9   4   0     1025.56     1039.08    288.63 o
   1   5   0     2939.67     2932.06     47.25 o
   2   5   0     2365.55     2331.83     35.31 o
   3   5   0      400.79      571.80     86.26 o
   4   5   0     1463.92     1352.49     55.01 o
   5   5   0       38.53       56.62     35.33 o
   6   5   0       31.29       -0.88     15.22 o
   7   5   0     1536.67     1607.17    138.75 o
   8   5   0      114.47      156.69     79.17 o
   9   5   0      292.03      235.95     86.86 o
   0   6   0   120419.45   118914.43   3491.30 o
   1   6   0      357.87      431.52     31.51 o
   2   6   0    32061.14    32463.98    459.07 o
   3   6   0    10489.74    10427.11    228.62 o
   4   6   0      357.59      348.98     42.65 o
   5   6   0     9212.73     9317.50    266.75 o
   6   6   0      112.20       73.16     53.20 o
   7   6   0     2066.92     1847.45    271.45 o
   8   6   0      482.77      468.30    108.42 o
   1   7   0    49157.34    49873.46    842.49 o
   2   7   0    37076.59    38175.28    606.06 o
   3   7   0    80379.05    78858.67   1369.82 o
   4   7   0    16868.99    17275.91    411.87 o
   5   7   0     8764.90     8637.53    200.03 o
   6   7   0     8353.47     7867.78    340.12 o
   7   7   0     1532.71     1474.19    123.54 o
   8   7   0      101.75      149.56     56.49 o
   0   8   0    65792.79    67082.53   1737.79 o
   1   8   0    20983.86    21133.51    325.61 o
   2   8   0    10619.92    10880.82    181.70 o
   3   8   0     3330.72     3492.63     53.28 o
   4   8   0    25980.95    25754.61    751.92 o
   5   8   0     1099.44     1090.40     96.44 o
   6   8   0    29291.47    28437.38    724.17 o
   7   8   0       20.16       39.02     57.81 o
   8   8   0     1492.18     1449.80    271.41 o
   1   9   0      494.59      578.68     61.12 o
   2   9   0     7195.89     7428.46    143.80 o
   3   9   0      208.37      181.02     22.02 o
   4   9   0      331.41      326.72     82.75 o
   5   9   0      541.65      566.69     72.94 o
   6   9   0      213.09      142.72     60.86 o
   7   9   0     1817.44     2101.20    289.51 o
   8   9   0      478.65      704.55    232.96 o
   0  10   0     1616.30     1691.93    108.25 o
   1  10   0     9056.02     9635.27    165.88 o
   2  10   0       20.79       34.27     29.75 o
   3  10   0     5775.87     5942.84    108.65 o
   4  10   0      301.93      286.29     83.33 o
   5  10   0       29.95       30.09     48.28 o
   6  10   0     4180.40     3744.18    364.71 o
   7  10   0      196.27      314.65    140.23 o
   1  11   0       12.57       28.56     24.67 o
   2  11   0      423.68      498.37     66.28 o
   3  11   0        3.71       30.55     30.20 o
   4  11   0      328.63      163.98    107.43 o
   5  11   0      766.90      593.22     82.78 o
   6  11   0       46.33      235.23    143.62 o
   7  11   0      496.01      420.09    141.45 o
   0  12   0     1836.25     1859.39     84.28 o
   1  12   0        1.03        0.08     25.54 o
   2  12   0     1830.77     1983.78     65.18 o
   3  12   0      178.00      127.09     27.26 o
   4  12   0        6.38     -116.48    168.50 o
   5  12   0     2242.35     2238.56    199.91 o
   6  12   0       18.71      142.49    145.89 o
   1  13   0     1335.84     1621.79     71.23 o
   2  13   0     2520.80     2663.82    104.10 o
   3  13   0     3375.20     3555.71    157.06 o
   4  13   0     3199.34     3450.96    275.92 o
   5  13   0      524.93      405.99    165.11 o
   0  14   0    47532.04    50514.38   1271.56 o
   1  14   0    16829.80    17673.64    321.85 o
   2  14   0     2491.75     2850.62     98.70 o
   3  14   0      330.17      464.80     88.21 o
   4  14   0     9796.61     9716.35    434.44 o
   5  14   0      706.60      340.40    258.97 o
   1  15   0     2668.93     2694.95    102.37 o
   2  15   0      536.81      504.75     70.94 o
   3  15   0    18121.50    18183.58    717.39 o
   4  15   0     5744.99     5127.47    420.69 o
   0  16   0     4069.39     4036.86    212.86 o
   1  16   0     3521.30     3731.12    191.15 o
   2  16   0      900.21      857.63    172.75 o
  -9   1   1     3413.56     3354.02    279.29 o
  -8   1   1      491.02      473.83     79.12 o
  -7   1   1     3440.24     3540.85    137.19 o
  -6   1   1      722.95      739.36     47.12 o
  -5   1   1      533.72      626.83     39.54 o
  -4   1   1     4173.94     4039.11     70.40 o
  -3   1   1     8193.59     8171.78    101.25 o
  -2   1   1      424.55      422.46     20.30 o
  -1   1   1     6609.39     6718.14     67.18 o
   1   1   1     1108.76     1046.57     16.00 o
   2   1   1      651.82      714.53     18.54 o
   3   1   1     8983.01     8788.28    101.95 o
   4   1   1      132.47      120.38     20.34 o
   5   1   1     3257.02     3169.34     76.55 o
   6   1   1      288.89      432.49     46.56 o
   7   1   1      295.24      289.14     47.78 o
   8   1   1     2237.69     2123.89     86.91 o
   9   1   1      865.92      713.82     66.85 o
  -9   2   1     2266.34     2311.00    209.26 o
  -8   2   1    10817.09    11432.86    452.96 o
  -7   2   1     2530.50     2679.86     97.92 o
  -6   2   1      922.54      971.67     61.95 o
  -5   2   1     6423.38     6399.31    130.24 o
  -4   2   1     8199.05     8481.56    116.56 o
  -3   2   1     4681.34     4823.10     72.10 o
  -2   2   1      442.59      545.12     39.36 o
  -1   2   1     2196.32     2216.10     31.97 o
   0   2   1     1522.71     1448.09     20.65 o
   1   2   1    10690.78     9976.46    318.33 o
   2   2   1      279.41      337.68     17.30 o
   3   2   1      450.95      505.09     23.93 o
   4   2   1        4.29       42.17     16.09 o
   5   2   1     1461.73     1504.49     56.47 o
   6   2   1      107.83      164.10     32.11 o
   7   2   1     2311.79     2359.53     85.31 o
   8   2   1     1854.00     1895.28     79.88 o
   9   2   1     1457.26     1165.30    129.93 o
  -9   3   1     3454.94     3564.36    550.12 o
  -8   3   1      213.92      226.66     72.32 o
  -7   3   1     1034.67      970.70     78.98 o
  -6   3   1      476.91      380.82     34.13 o
  -5   3   1    15034.01    15205.11    216.34 o
  -4   3   1    24156.92    24450.22    289.22 o
  -3   3   1    48554.90    48226.79    635.10 o
  -2   3   1    19535.79    18440.48    204.74 o
  -1   3   1      349.73      408.91     18.51 o
   0   3   1      406.12      440.28     18.97 o
   1   3   1    14469.07    14621.49    254.25 o
   2   3   1      136.92      258.66     22.58 o
   3   3   1    24347.49    23782.75    291.12 o
   4   3   1     8443.63     8784.01    137.88 o
   5   3   1    34567.83    34935.37    550.19 o
   6   3   1     4211.08     4168.19    121.63 o
   7   3   1     3148.67     3057.05     85.31 o
   8   3   1      275.65      299.29     49.84 o
   9   3   1     2441.40     2104.30    318.63 o
  -9   4   1     1016.70      978.93    206.75 o
  -8   4   1    10827.17    10172.89    613.09 o
  -7   4   1      473.55      445.06     53.20 o
  -6   4   1    22769.37    22834.26    427.88 o
  -5   4   1       11.26       33.95     19.73 o
  -4   4   1      837.14      847.19     29.35 o
  -3   4   1     3171.20     3244.48     52.37 o
  -2   4   1     9343.83     8835.68    100.17 o
  -1   4   1      250.95      476.82     28.64 o
   0   4   1     5261.64     4899.05     74.83 o
   1   4   1      688.02      614.19     75.46 o
   2   4   1    40693.14    40510.89    926.66 o
   3   4   1    24107.24    24753.94    390.99 o
   4   4   1    20575.57    20503.78    343.87 o
   5   4   1        2.13       16.94     13.83 o
   6   4   1     8675.65     8582.01    321.20 o
   7   4   1    13233.01    12813.92    241.61 o
   8   4   1    15902.65    15902.26    830.19 o
   9   4   1     3561.76     3698.44    270.59 o
  -9   5   1      559.81      421.97    130.84 o
  -8   5   1      359.29      442.66     77.23 o
  -7   5   1     2702.32     2720.83    215.98 o
  -6   5   1     1146.43      941.73     85.81 o
  -5   5   1     2735.51     2632.66     83.50 o
  -4   5   1      787.25      776.60     44.98 o
  -3   5   1      161.02      160.07     21.32 o
  -2   5   1     3460.05     3239.83     43.04 o
  -1   5   1       83.79      119.46     21.51 o
   0   5   1     5930.65     5761.83     93.53 o
   1   5   1    15038.90    14693.03    264.80 o
   2   5   1      712.51      785.27     37.42 o
   3   5   1     3310.45     3619.96    127.69 o
   4   5   1     2881.64     2983.13     76.39 o
   5   5   1      179.19      231.51     41.61 o
   6   5   1       26.45       46.99     46.71 o
   7   5   1     2697.65     2741.88    158.49 o
   8   5   1     2602.98     2738.20    279.52 o
   9   5   1       32.08       33.62     60.85 o
  -8   6   1       88.65      -18.96     49.68 o
  -7   6   1     2046.83     2132.41    129.57 o
  -6   6   1     1856.98     1786.61    132.05 o
  -5   6   1     4364.76     4245.39    148.95 o
  -4   6   1     3414.92     3074.38    133.61 o
  -3   6   1      719.89      778.41     47.91 o
  -2   6   1      888.57      880.24     40.60 o
  -1   6   1     1974.02     2075.72    107.74 o
   0   6   1    19520.16    19109.13    276.18 o
   1   6   1     2082.74     1994.04     53.21 o
   2   6   1     3184.70     3334.69     74.11 o
   3   6   1       12.81       11.98     48.59 o
   4   6   1     2449.80     2409.95    107.76 o
   5   6   1       19.30      -22.88     53.37 o
   6   6   1     3362.77     4062.07    642.64 o
   7   6   1       17.80       54.90     49.50 o
   8   6   1      738.08      554.60    130.99 o
  -8   7   1        2.61      -48.93     59.90 o
  -7   7   1      148.00      -12.31     67.25 o
  -6   7   1      161.30       71.27     51.58 o
  -5   7   1       29.81       73.98     77.14 o
  -4   7   1      385.99      399.50     63.16 o
  -3   7   1     1377.20     1569.00    117.07 o
  -2   7   1      121.99      123.95     22.89 o
  -1   7   1      680.58      685.74     50.64 o
   0   7   1        2.97       96.12     30.92 o
   1   7   1     1038.48     1107.02     39.14 o
   2   7   1       20.88       38.42     17.55 o
   3   7   1     2697.45     2752.26    139.25 o
   4   7   1      229.75      236.87     47.15 o
   5   7   1      168.83      290.64     44.10 o
   6   7   1      102.51       82.25    157.19 o
   7   7   1      155.23       72.21     56.47 o
   8   7   1       38.08      114.23    123.83 o
  -8   8   1        7.79       19.96     74.45 o
  -7   8   1      393.49      394.66    100.71 o
  -6   8   1     2459.07     2348.83    181.68 o
  -5   8   1     2229.19     2104.21     95.30 o
  -4   8   1     1093.44     1386.34    103.99 o
  -3   8   1       54.61       40.73     16.17 o
  -2   8   1     2739.55     2540.76     71.71 o
  -1   8   1     3861.93     3846.30     91.76 o
   0   8   1     4961.16     4935.35    104.28 o
   1   8   1      437.83      456.38     32.67 o
   2   8   1        4.73       11.50     23.67 o
   3   8   1     1120.94     1065.46    101.90 o
   4   8   1     1397.81     1264.53     69.99 o
   5   8   1     1256.04      994.90     85.45 o
   6   8   1     1076.15      725.22    179.81 o
   7   8   1      176.44      137.25     74.27 o
   8   8   1        4.81        2.45    120.44 o
  -8   9   1       13.58      -99.52    156.06 o
  -7   9   1     2416.62     1575.34    136.84 o
  -6   9   1     1310.64     1244.74    142.12 o
  -5   9   1     3188.94     3434.52    277.07 o
  -4   9   1      232.28      245.53     75.84 o
  -3   9   1      805.85      923.40     93.70 o
  -2   9   1      972.04      961.59     45.26 o
  -1   9   1      987.43     1097.10     57.01 o
   0   9   1      620.15      748.74     37.55 o
   1   9   1     1290.44     1385.90     48.17 o
   2   9   1    11571.19    11891.29    175.29 o
   3   9   1       73.88       96.47     11.43 o
   4   9   1     1662.44     1486.62    113.40 o
   5   9   1      463.63      540.60    168.50 o
   6   9   1      937.02      670.25    309.86 o
   7   9   1      848.68      916.02    220.52 o
   8   9   1      430.60      603.72    159.04 o
  -7  10   1     6198.69     6636.08    795.02 o
  -6  10   1    15183.05    13333.15   1244.56 o
  -5  10   1     1840.00     1784.55    223.92 o
  -4  10   1      353.45      259.51     81.95 o
  -3  10   1    12139.54    12700.69    229.28 o
  -2  10   1    23941.56    25299.94    650.47 o
  -1  10   1    12974.09    13497.92    257.05 o
   0  10   1     5149.41     5502.81    135.23 o
   1  10   1     3719.64     3984.77     73.93 o
   2  10   1     7255.38     7714.31    136.32 o
   3  10   1     6448.08     6858.76    104.40 o
   4  10   1     1773.29     1928.93    262.93 o
   5  10   1     4808.31     3946.31    319.72 o
   6  10   1    13336.20    13528.86    764.48 o
   7  10   1    16183.02    16421.69    975.96 o
  -7  11   1      298.54      421.82    299.69 o
  -6  11   1      283.41      311.60    188.86 o
  -5  11   1     2964.53     3301.07    300.82 o
  -4  11   1     3855.83     3826.17    213.02 o
  -3  11   1     7374.40     7611.25    142.73 o
  -2  11   1     8692.06     9070.98    196.82 o
  -1  11   1       13.13        4.78     23.27 o
   0  11   1     5265.10     5583.54    133.67 o
   1  11   1     4899.78     5376.96    117.24 o
   2  11   1     1417.01     1444.01     61.11 o
   3  11   1    11508.68    12242.28    174.16 o
   4  11   1      492.86      329.09    201.30 o
   5  11   1    16081.47    15880.45    687.59 o
   6  11   1     2429.00     2580.70    479.50 o
   7  11   1     3947.35     4707.90    471.58 o
  -6  12   1      211.88       47.50    192.25 o
  -5  12   1     7299.01     7210.86    360.28 o
  -4  12   1      531.38      650.26    150.41 o
  -3  12   1      287.64      364.31     80.68 o
  -2  12   1     1955.59     2034.83     73.75 o
  -1  12   1     6093.77     6254.92    150.22 o
   0  12   1       44.05       30.66     28.91 o
   1  12   1       64.18       44.06     31.30 o
   2  12   1     1228.74     1299.83     53.14 o
   3  12   1       55.43       58.40     25.60 o
   4  12   1     2290.31     2052.19    142.43 o
   5  12   1     1268.23      692.43    637.82 o
   6  12   1     1249.51     1127.50    381.11 o
  -5  13   1       10.59      -72.40     88.07 o
  -4  13   1     3160.22     3322.56    294.03 o
  -3  13   1      911.23      862.25     71.82 o
  -2  13   1     2623.47     2729.77     82.79 o
  -1  13   1     2513.46     2812.36     95.79 o
   0  13   1      388.70      400.90     46.52 o
   1  13   1      529.22      626.31     41.63 o
   2  13   1      797.78      887.95     62.13 o
   3  13   1     5680.93     6031.25    156.92 o
   4  13   1      977.41      924.76    118.88 o
   5  13   1     2014.88     2051.44    283.85 o
  -5  14   1      139.29       91.60    125.53 o
  -4  14   1      350.02      194.27    265.19 o
  -3  14   1       12.21      -12.45     55.96 o
  -2  14   1      366.34      271.33     63.74 o
  -1  14   1       51.23       84.11     34.66 o
   0  14   1     3084.87     3425.79    102.65 o
   1  14   1        0.37      -20.29     41.67 o
   2  14   1      973.39     1044.99     62.42 o
   3  14   1        0.31       51.04     67.53 o
   4  14   1      594.12      352.84    279.33 o
   5  14   1       42.69       37.98     91.92 o
  -4  15   1     1788.43     1998.04    199.17 o
  -3  15   1      143.53       71.41     68.41 o
  -2  15   1     1435.54     1390.73     93.16 o
  -1  15   1     1960.52     1935.55    215.38 o
   0  15   1      487.56      500.13     63.55 o
   1  15   1     1145.21     1151.82     64.94 o
   2  15   1       73.32       29.97     87.28 o
   3  15   1      734.20      723.87    177.76 o
   4  15   1       72.14       31.66    219.39 o
  -2  16   1       18.86      -68.61     68.61 o
  -1  16   1        4.64        2.96     51.95 o
   0  16   1        0.25       96.19     76.25 o
   1  16   1      964.58      610.96    184.29 o
   2  16   1      436.86      453.26    122.59 o
  -9   0   2     2698.78     2575.38    296.29 o
  -8   0   2    25231.64    27290.20   1535.75 o
  -7   0   2     8685.52     8470.20    280.82 o
  -6   0   2    43786.78    45286.77   1056.56 o
  -5   0   2    13615.92    13980.38    278.64 o
  -4   0   2    15318.87    15631.79    319.38 o
  -3   0   2   111778.70   114353.66   2847.29 o
  -2   0   2     2645.63     2789.24    118.72 o
  -1   0   2   178323.36   176820.67   5772.08 o
   1   0   2   130587.27   132487.98   3683.01 o
   2   0   2      184.26      201.77     22.35 o
   3   0   2      977.75      846.74     34.08 o
   4   0   2    93719.19    97019.84   2268.17 o
   5   0   2      472.32      548.81     50.74 o
   6   0   2    48431.63    49605.24   1143.68 o
   7   0   2     5490.81     5751.06    146.61 o
   8   0   2    14690.25    14616.38    459.04 o
   9   0   2      743.38      531.86     85.96 o
  -9   1   2      974.18      934.56    101.95 o
  -8   1   2        4.35      -45.08     62.44 o
  -7   1   2      618.13      590.59     64.06 o
  -6   1   2     3835.19     4092.12     98.60 o
  -5   1   2     5575.27     5586.17    112.13 o
  -4   1   2     3993.39     4022.22     69.92 o
  -3   1   2    23245.85    22845.14    280.77 o
  -2   1   2      379.31      455.96     26.87 o
  -1   1   2    27820.06    27456.18    413.64 o
   0   1   2     3012.02     2945.18     46.23 o
   1   1   2       27.70       39.94     14.66 o
   2   1   2       15.71       -3.05     12.50 o
   3   1   2    44115.36    44709.73    522.05 o
   4   1   2     2699.76     2650.90     49.11 o
   5   1   2    35537.12    35905.95    460.12 o
   6   1   2      584.53      604.60     42.19 o
   7   1   2       10.46       51.09     31.90 o
   8   1   2      473.71      395.22     42.15 o
   9   1   2     3630.64     3652.27    110.65 o
  -9   2   2      579.51      516.73    106.47 o
  -8   2   2     9243.43     9805.27    287.46 o
  -7   2   2     1062.44     1008.47     57.92 o
  -6   2   2     8896.85     9186.86    166.50 o
  -5   2   2    16478.05    15944.03    227.83 o
  -4   2   2      819.93      809.93     32.07 o
  -3   2   2    16138.23    16113.99    211.16 o
  -2   2   2    10023.06     9745.02    126.34 o
  -1   2   2     9383.39     9113.39    117.84 o
   0   2   2    12437.83    12313.92    137.54 o
   1   2   2    40344.39    38984.20    484.33 o
   2   2   2    12770.11    12510.73    124.85 o
   3   2   2     5253.54     5135.27     55.46 o
   4   2   2    25294.92    25426.19    281.28 o
   5   2   2      252.99      290.27     26.51 o
   6   2   2     6005.70     6122.77    107.72 o
   7   2   2     1230.53     1280.74     66.91 o
   8   2   2      670.52      609.21     43.43 o
   9   2   2     2760.20     2592.83    340.05 o
  -9   3   2      589.39      579.58    148.60 o
  -8   3   2      146.04      156.09     50.05 o
  -7   3   2      640.45      718.01     66.04 o
  -6   3   2       20.27       32.53     24.24 o
  -5   3   2       29.87       42.08     19.99 o
  -4   3   2      972.45     1042.27     35.58 o
  -3   3   2     5301.47     5300.45    100.41 o
  -2   3   2     4364.29     4130.69     65.82 o
  -1   3   2      112.67      132.36     15.78 o
   0   3   2       21.48       34.94     12.49 o
   1   3   2     3907.85     3864.51     65.74 o
   2   3   2      597.49      613.03     33.83 o
   3   3   2     3982.19     4031.56     46.48 o
   4   3   2     2319.05     2390.69     42.49 o
   5   3   2     2312.23     2331.10     71.99 o
   6   3   2       98.42       95.54     26.53 o
   7   3   2       74.89       89.16     29.52 o
   8   3   2      775.80      765.76     70.63 o
   9   3   2      800.17      719.16    123.24 o
  -9   4   2      387.75      507.38    147.31 o
  -8   4   2     2115.67     1591.46    186.08 o
  -7   4   2     1478.28     1387.75    106.38 o
  -6   4   2     5076.45     4936.88     98.06 o
  -5   4   2     2934.44     2899.94     69.49 o
  -4   4   2    12801.45    12485.58    203.82 o
  -3   4   2     8491.71     8201.37    114.96 o
  -2   4   2    12360.89    12149.26    153.23 o
  -1   4   2    24133.41    23666.67    267.66 o
   0   4   2    11043.64    10786.96    110.14 o
   1   4   2    26680.81    26473.61    324.81 o
   2   4   2     6472.34     6140.62     55.97 o
   3   4   2    17154.86    17835.23    290.15 o
   4   4   2     7125.77     7263.02    157.03 o
   5   4   2     1625.50     1662.86     42.76 o
   6   4   2     9456.87     9857.26    490.30 o
   7   4   2      177.11      166.20     27.58 o
   8   4   2     1841.53     1980.45    154.65 o
   9   4   2      820.35      775.19    118.51 o
  -9   5   2      959.08      822.62    157.36 o
  -8   5   2       22.42      -55.19     78.05 o
  -7   5   2      382.45      398.86     57.03 o
  -6   5   2      111.66      115.71     28.04 o
  -5   5   2      215.90      173.96     32.46 o
  -4   5   2       38.85       41.65     21.44 o
  -3   5   2       17.58       19.78     17.63 o
  -2   5   2      326.67      344.12     28.12 o
  -1   5   2        4.25        1.14     13.14 o
   0   5   2      987.53     1008.80     44.65 o
   1   5   2     5245.44     5188.35     75.20 o
   2   5   2     3436.57     3407.69    118.81 o
   3   5   2     4235.46     4539.50     83.68 o
   4   5   2       49.03       91.20     30.72 o
   5   5   2     1197.15     1159.61     79.76 o
   6   5   2     2552.17     2395.63    131.85 o
   7   5   2      110.64       39.60     83.96 o
   8   5   2       84.97       21.95     48.51 o
   9   5   2        6.94       61.05     87.81 o
  -8   6   2     2034.60     1734.42    297.08 o
  -7   6   2     1140.82     1167.06    126.99 o
  -6   6   2    11653.77    11712.08    254.85 o
  -5   6   2      495.24      508.06     41.47 o
  -4   6   2    26286.64    25171.49    359.29 o
  -3   6   2     9042.70     8819.28    118.68 o
  -2   6   2     4968.87     5021.31     84.23 o
  -1   6   2    60228.23    60002.25    951.50 o
   0   6   2     3419.80     3205.07     68.72 o
   1   6   2    53733.42    54198.15    867.50 o
   2   6   2      993.21      954.62     25.79 o
   3   6   2    17937.81    18233.03    317.80 o
   4   6   2     5090.75     5210.94    137.22 o
   5   6   2     3339.29     3340.58     99.58 o
   6   6   2    14398.69    13976.61    494.21 o
   7   6   2       61.84      128.07     59.77 o
   8   6   2     8625.48     7987.36    727.23 o
  -8   7   2      396.44      299.07    105.14 o
  -7   7   2     1896.96     1682.44    343.60 o
  -6   7   2    23616.07    23967.46    586.09 o
  -5   7   2    23734.38    23344.33    499.05 o
  -4   7   2     8554.08     8425.40    126.18 o
  -3   7   2    12752.59    12448.61    226.62 o
  -2   7   2       44.34       35.37     22.48 o
  -1   7   2    25856.55    25593.51    402.89 o
   0   7   2      171.45      225.84     22.57 o
   1   7   2     3694.24     3789.46     73.74 o
   2   7   2    14678.23    14882.58    202.27 o
   3   7   2    96219.59    98001.96   2334.94 o
   4   7   2     5032.77     5076.78    119.37 o
   5   7   2    21862.95    21065.89    503.69 o
   6   7   2      810.25      652.05     66.16 o
   7   7   2      170.66       82.43     53.54 o
   8   7   2      182.60      282.57    105.22 o
  -8   8   2      131.90       85.18     78.17 o
  -7   8   2     2757.57     2501.85    338.77 o
  -6   8   2      609.52      520.67     67.47 o
  -5   8   2     1468.99     1561.35    111.46 o
  -4   8   2      183.46      222.28     42.69 o
  -3   8   2     3530.64     3394.44     96.54 o
  -2   8   2    23523.03    23056.91    367.83 o
  -1   8   2     5649.07     5591.50    105.70 o
   0   8   2    36714.57    36312.44    692.15 o
   1   8   2     9177.46     9531.41    178.64 o
   2   8   2     7120.04     7299.44     95.96 o
   3   8   2     8374.60     8182.94    281.17 o
   4   8   2       18.99       27.83     71.33 o
   5   8   2      244.55      215.05     35.59 o
   6   8   2     5273.00     4572.03    507.77 o
   7   8   2      145.83      143.02     87.84 o
   8   8   2     1208.20     1254.46    168.15 o
  -7   9   2       48.23      113.38     60.58 o
  -6   9   2      568.14      639.07    117.85 o
  -5   9   2      790.32      882.74    102.47 o
  -4   9   2     2306.17     2200.91     99.35 o
  -3   9   2        3.53       28.31     31.82 o
  -2   9   2     5553.71     5899.91    156.64 o
  -1   9   2     1871.49     2012.60     71.04 o
   0   9   2     1076.90     1168.27    101.37 o
   1   9   2     5125.84     5459.58    102.75 o
   2   9   2     5529.00     5751.33     90.81 o
   3   9   2      335.05      249.02     28.82 o
   4   9   2     2338.37     2453.48    202.75 o
   5   9   2     2676.26     2733.94    194.41 o
   6   9   2      326.19      188.42     94.74 o
   7   9   2      135.80      135.20     99.50 o
  -7  10   2      206.88      161.16     94.81 o
  -6  10   2      471.41      430.09     99.79 o
  -5  10   2     1253.26     1367.64    181.03 o
  -4  10   2      412.65      293.86     29.77 o
  -3  10   2     1605.18     1584.93     61.84 o
  -2  10   2    12795.76    13144.69    291.26 o
  -1  10   2      440.54      502.82     46.60 o
   0  10   2    14003.87    14535.54    261.07 o
   1  10   2      845.18      926.97     54.96 o
   2  10   2     5696.83     5885.05    102.77 o
   3  10   2     1141.35     1241.98     46.15 o
   4  10   2     1084.68     1057.30    139.64 o
   5  10   2     5064.34     4852.59    228.53 o
   6  10   2      543.31      483.27    113.46 o
   7  10   2     3739.02     3741.19    301.74 o
  -7  11   2        1.63      -83.69    140.23 o
  -6  11   2       92.16       98.24     68.55 o
  -5  11   2       59.10      238.62    202.43 o
  -4  11   2      346.73      241.82     35.42 o
  -3  11   2       70.44       93.39     47.83 o
  -2  11   2      787.39      813.38     61.28 o
  -1  11   2        0.62      -17.87     31.37 o
   0  11   2        5.46       27.05     28.44 o
   1  11   2       98.86       90.37     27.08 o
   2  11   2        0.59       23.98     22.36 o
   3  11   2      141.18      118.27     19.81 o
   4  11   2       20.32       39.87     57.90 o
   5  11   2       55.30       14.96    110.29 o
   6  11   2      256.08      264.65     96.21 o
   7  11   2       25.50       42.97    140.23 o
  -6  12   2        6.35       76.15     94.96 o
  -5  12   2        2.71     -127.17    197.91 o
  -4  12   2      725.59      668.09    111.83 o
  -3  12   2     1603.64     1546.33     86.03 o
  -2  12   2      183.89      196.81     43.33 o
  -1  12   2     4359.67     4548.27    183.91 o
   0  12   2     1270.26     1344.96     79.33 o
   1  12   2       64.15       89.94     25.34 o
   2  12   2     4298.24     4432.43    127.70 o
   3  12   2      230.60      207.24     19.43 o
   4  12   2        4.88      -58.82     65.23 o
   5  12   2     1751.57     1568.49    195.08 o
   6  12   2       56.98      -73.57    119.12 o
  -5  13   2     1220.62     1194.22    219.39 o
  -4  13   2     3208.69     3187.99    280.46 o
  -3  13   2     1736.15     1763.88     97.40 o
  -2  13   2     3568.55     3636.25    116.89 o
  -1  13   2     5498.28     5812.05    156.98 o
   0  13   2     2945.34     3055.44     99.74 o
   1  13   2      328.49      336.29     43.68 o
   2  13   2     1058.11     1088.69     49.96 o
   3  13   2     9383.29     9612.82    333.42 o
   4  13   2     7348.08     6855.69    363.23 o
   5  13   2     7899.49     7666.90    404.30 o
  -5  14   2     2267.87     2798.87    330.22 o
  -4  14   2      701.84      779.60    151.52 o
  -3  14   2      297.44      355.10    186.60 o
  -2  14   2     1805.32     1823.68    209.15 o
  -1  14   2     5538.53     6029.09    157.84 o
   0  14   2    28188.07    29323.68    520.38 o
   1  14   2    10086.60    10731.64    200.31 o
   2  14   2    16082.85    16994.57    355.53 o
   3  14   2       50.15       93.14     91.74 o
   4  14   2     1220.80     1247.20    180.90 o
   5  14   2     1739.79     1792.31    227.12 o
  -4  15   2      964.81      922.34    409.38 o
  -3  15   2     5267.30     5361.60    278.50 o
  -2  15   2     1812.42     1732.87    126.18 o
  -1  15   2      457.14      371.05     82.09 o
   0  15   2     5853.48     6113.11    187.17 o
   1  15   2      520.10      481.55     53.67 o
   2  15   2        6.66      -21.73    102.91 o
   3  15   2     3991.18     4029.06    337.30 o
   4  15   2       88.34      103.71    106.70 o
  -2  16   2      883.45      847.92    261.43 o
  -1  16   2        3.55       -1.70     46.64 o
   0  16   2     1093.81     1183.03     87.07 o
   1  16   2     2956.34     2947.26    157.33 o
   2  16   2     1116.60     1114.88    190.87 o
  -9   1   3       27.41       42.75     62.31 o
  -8   1   3      430.07      372.99     58.72 o
  -7   1   3      922.78      887.37     68.74 o
  -6   1   3       63.35      114.58     36.16 o
  -5   1   3     2852.79     2992.90     83.11 o
  -4   1   3      495.52      577.49     60.46 o
  -3   1   3     2333.51     2319.78     61.88 o
  -2   1   3        1.63        1.09     16.29 o
  -1   1   3     2357.86     2239.96     59.95 o
   0   1   3      113.52       87.22     32.56 o
   1   1   3       71.31       66.88     17.53 o
   2   1   3      475.28      386.03     30.01 o
   3   1   3     3473.62     3484.53     65.29 o
   4   1   3      314.20      341.70     25.95 o
   5   1   3     2795.71     2990.13     60.97 o
   6   1   3      332.14      379.08     35.39 o
   7   1   3       25.15       28.86     23.62 o
   8   1   3       58.80       34.22     44.51 o
   9   1   3     2089.70     2123.17    113.31 o
  -9   2   3      217.26      211.09     78.65 o
  -8   2   3       10.05       22.58     43.82 o
  -7   2   3      762.74      745.06     51.15 o
  -6   2   3      231.04      182.38     42.23 o
  -5   2   3      659.55      633.37     46.40 o
  -4   2   3     4682.49     4926.15     92.06 o
  -3   2   3        0.00       30.58     20.00 o
  -2   2   3      720.67      743.98     37.97 o
  -1   2   3    13081.21    13224.34    192.62 o
   0   2   3     1624.87     1802.21     99.61 o
   1   2   3     4693.99     4498.04     74.53 o
   2   2   3     3893.69     3954.94     95.92 o
   3   2   3     1643.28     1629.36     63.33 o
   4   2   3     6361.75     6393.82     80.85 o
   5   2   3     2001.96     2093.58     59.40 o
   6   2   3      571.72      552.27     55.38 o
   7   2   3      325.28      336.52     39.78 o
   8   2   3      941.99      901.60     62.95 o
   9   2   3       98.88       54.34     66.35 o
  -9   3   3     3860.58     3868.53    410.29 o
  -8   3   3       50.03       37.28     35.75 o
  -7   3   3     5109.84     5041.28    144.43 o
  -6   3   3       67.32       60.04     34.56 o
  -5   3   3     9168.36     9559.32    169.93 o
  -4   3   3    18774.38    19013.34    272.41 o
  -3   3   3   166314.55   164243.02   3294.41 o
  -2   3   3    43200.05    41880.86    573.43 o
  -1   3   3    46891.46    46811.49    671.56 o
   0   3   3    15358.11    15646.97    187.67 o
   1   3   3    45089.10    43398.59    637.02 o
   2   3   3    40254.79    39746.06    636.61 o
   3   3   3    27091.14    26690.41    374.97 o
   4   3   3    16988.60    17642.05    211.77 o
   5   3   3     8391.29     8827.04    124.61 o
   6   3   3    10340.45    10524.54    156.39 o
   7   3   3      114.69      119.23     28.65 o
   8   3   3      183.30      121.17     31.27 o
   9   3   3     5864.17     6299.30    329.97 o
  -9   4   3     3841.01     3283.24    255.92 o
  -8   4   3     4938.07     4398.41    282.23 o
  -7   4   3     4342.43     4369.80    206.86 o
  -6   4   3    29940.58    29977.91    507.90 o
  -5   4   3     8131.07     8230.22    132.75 o
  -4   4   3    26246.72    25593.49    365.98 o
  -3   4   3     1827.48     1916.66     51.72 o
  -2   4   3    31905.56    31007.87    394.37 o
  -1   4   3    33442.10    31794.85    387.55 o
   0   4   3   206687.97   205267.61   4197.00 o
   1   4   3    57835.51    55069.09   1021.43 o
   2   4   3    49616.37    48584.73    720.58 o
   3   4   3     7952.55     7750.41    205.06 o
   4   4   3     5896.36     5858.87    117.02 o
   5   4   3     4840.23     4937.14    111.06 o
   6   4   3    40409.44    40381.33    673.07 o
   7   4   3    11544.57    11057.33    211.83 o
   8   4   3    16694.63    16277.38    878.05 o
   9   4   3      306.15      187.90     89.64 o
  -9   5   3     1311.05     1147.86    264.63 o
  -8   5   3      133.10       78.26     85.64 o
  -7   5   3     4059.35     3788.94    183.75 o
  -6   5   3      892.09      740.62     44.89 o
  -5   5   3     3403.86     3273.33    115.91 o
  -4   5   3       51.71       44.07     22.36 o
  -3   5   3     8114.61     7715.75    119.88 o
  -2   5   3     3885.70     3873.00     62.89 o
  -1   5   3     4782.38     4651.59     64.70 o
   0   5   3       80.14       84.48     13.68 o
   1   5   3        2.49       12.56     11.92 o
   2   5   3     3469.11     3441.83     60.41 o
   3   5   3     2524.37     2789.87     99.62 o
   4   5   3     1564.91     1590.89     68.15 o
   5   5   3     1530.35     1646.44     59.34 o
   6   5   3      213.95      215.81     54.50 o
   7   5   3       16.01       31.19     42.79 o
   8   5   3      646.27      795.84    119.96 o
  -8   6   3     1702.22     1661.31    228.70 o
  -7   6   3     1569.20     1003.96    119.72 o
  -6   6   3     4728.11     4433.04    157.20 o
  -5   6   3     1045.55      962.00     61.93 o
  -4   6   3     1845.42     1839.43     91.80 o
  -3   6   3     3684.15     3563.83     81.85 o
  -2   6   3       80.96       76.39     20.49 o
  -1   6   3    11862.86    11506.98    146.14 o
   0   6   3     3695.98     3469.87     74.95 o
   1   6   3     3531.75     3546.14     55.51 o
   2   6   3     4718.29     4697.39     72.95 o
   3   6   3      194.71      146.73     45.23 o
   4   6   3      288.64      305.40     65.29 o
   5   6   3      415.13      441.28     47.11 o
   6   6   3     1117.32     1061.82    107.22 o
   7   6   3      911.19      728.48     90.70 o
   8   6   3     3532.41     4431.60    357.90 o
  -8   7   3       23.76       98.84     76.62 o
  -7   7   3      193.10      189.86     72.08 o
  -6   7   3      350.80      280.12     39.13 o
  -5   7   3      499.33      452.95     30.86 o
  -4   7   3       57.23       46.28     25.83 o
  -3   7   3      471.85      540.80     38.89 o
  -2   7   3      389.86      416.45     26.16 o
  -1   7   3      869.40      800.79     34.25 o
   0   7   3      676.93      668.63     38.09 o
   1   7   3      522.89      535.34     35.42 o
   2   7   3        5.56        9.97     44.56 o
   3   7   3      207.99      243.91     55.44 o
   4   7   3       48.85      112.75     54.09 o
   5   7   3     1273.84     1335.52    108.85 o
   6   7   3        6.12        8.05    106.32 o
   7   7   3      264.96      225.12     90.20 o
   8   7   3      157.37       77.93    101.06 o
  -8   8   3       69.99      -66.17     66.17 o
  -7   8   3        5.46        5.72     45.54 o
  -6   8   3      423.17      376.22     62.98 o
  -5   8   3       88.49       77.39     24.94 o
  -4   8   3      167.12      162.62     30.49 o
  -3   8   3      420.26      431.75     53.36 o
  -2   8   3      808.46      923.12     50.51 o
  -1   8   3     1152.34     1086.54    119.65 o
   0   8   3      215.46      221.46     38.36 o
   1   8   3      269.21      309.08     25.45 o
   2   8   3      611.39      651.91     34.89 o
   3   8   3      519.95      540.05     92.95 o
   4   8   3        6.10        4.83     64.17 o
   5   8   3      260.08      303.88     77.75 o
   6   8   3        5.70       10.84     54.79 o
   7   8   3        0.02       79.17     86.90 o
   8   8   3      657.95      402.46    146.45 o
  -7   9   3      900.95      794.56    123.37 o
  -6   9   3      264.39      317.30     64.21 o
  -5   9   3      533.24      625.86     84.35 o
  -4   9   3     3527.56     3453.23    101.43 o
  -3   9   3      205.84      219.07     52.67 o
  -2   9   3     1766.87     1744.83     65.05 o
  -1   9   3      732.74      776.39     63.23 o
   0   9   3      965.59     1028.19     66.60 o
   1   9   3     3419.68     3559.90     92.79 o
   2   9   3      847.06      866.82     32.85 o
   3   9   3     2496.73     2736.70    213.11 o
   4   9   3      366.06      388.08     85.22 o
   5   9   3      543.22      630.88     95.00 o
   6   9   3       98.10      194.81     80.21 o
   7   9   3        0.29       24.94    114.87 o
  -7  10   3     1112.11     1007.15    125.85 o
  -6  10   3     3784.88     3336.72    290.05 o
  -5  10   3     1779.40     1724.86    173.85 o
  -4  10   3     4179.44     3830.05    175.72 o
  -3  10   3      200.12      268.99     51.97 o
  -2  10   3    12022.42    11955.72    240.87 o
  -1  10   3    13734.06    13905.31    307.76 o
   0  10   3    35387.16    37335.45    705.09 o
   1  10   3     8654.97     9106.58    172.93 o
   2  10   3     2459.64     2673.71     96.32 o
   3  10   3      725.18      759.40     88.95 o
   4  10   3     1446.57     1554.48    141.58 o
   5  10   3     1220.54     1346.84    169.91 o
   6  10   3     8925.21     9168.99    408.59 o
   7  10   3     6041.83     6298.08    350.20 o
  -7  11   3     4857.23     5048.13    440.56 o
  -6  11   3       12.68      -20.71     52.28 o
  -5  11   3     7287.73     7353.98    415.46 o
  -4  11   3     6945.65     6716.98    310.94 o
  -3  11   3    75942.08    76769.40   1647.40 o
  -2  11   3     9638.76     9631.40    201.44 o
  -1  11   3    28978.34    29485.32    572.07 o
   0  11   3     3218.43     3358.20    109.61 o
   1  11   3     6137.30     6498.57    135.10 o
   2  11   3    22444.99    24288.37    349.49 o
   3  11   3    17077.42    17088.61    326.35 o
   4  11   3    14435.58    14705.62    452.63 o
   5  11   3     4800.17     4851.37    270.21 o
   6  11   3     3924.46     3974.05    266.26 o
  -6  12   3     3518.99     3593.54    327.13 o
  -5  12   3      216.83      342.39    135.02 o
  -4  12   3      141.38      139.88     49.46 o
  -3  12   3      129.77      157.54     51.46 o
  -2  12   3      292.59      357.33     47.55 o
  -1  12   3     3328.81     3500.08    121.28 o
   0  12   3     7214.85     7654.81    161.57 o
   1  12   3     2784.61     2905.92     99.95 o
   2  12   3     8420.39     8778.86    149.09 o
   3  12   3     1851.76     1875.24     51.09 o
   4  12   3     2695.40     2970.12    240.71 o
   5  12   3      686.46      712.09    136.80 o
   6  12   3     2977.28     3267.28    369.48 o
  -5  13   3     2203.72      771.27    298.56 o
  -4  13   3     2361.19     2710.45    199.17 o
  -3  13   3     1103.88      653.05    202.24 o
  -2  13   3      914.31     1000.79     73.77 o
  -1  13   3     2065.54     2307.76    115.96 o
   0  13   3       17.64       -4.13     29.29 o
   1  13   3      448.43      426.99     43.61 o
   2  13   3     3781.16     4023.27     92.92 o
   3  13   3     2915.57     2985.76    233.49 o
   4  13   3     3532.25     3429.78    244.56 o
   5  13   3     2405.46     2467.17    272.05 o
  -4  14   3       60.29      198.67    106.79 o
  -3  14   3     1165.98      804.78    640.08 o
  -2  14   3      101.91      112.53     45.87 o
  -1  14   3      713.39      793.46     91.79 o
   0  14   3       88.73      105.46     37.95 o
   1  14   3       41.28       83.05     29.90 o
   2  14   3     1485.75     1706.27    124.55 o
   3  14   3        4.10       37.66     73.93 o
   4  14   3      510.08      420.99    158.87 o
  -3  15   3      338.56      139.47     98.39 o
  -2  15   3      334.25      156.01     61.92 o
  -1  15   3      236.60      201.27     82.43 o
   0  15   3      612.61      590.01     64.93 o
   1  15   3      189.50      172.90     62.53 o
   2  15   3      895.15      951.94    149.12 o
   3  15   3      701.23      782.17    158.48 o
  -2  16   3       56.10      108.55     83.12 o
  -1  16   3      214.69      152.73     59.16 o
   0  16   3     1541.84     1570.93    153.11 o
   1  16   3     3285.84     3541.15    147.82 o
   2  16   3     2220.63     2383.42    396.38 o
  -9   0   4     2683.35     2605.51    250.81 o
  -8   0   4     1518.96     1547.99    150.82 o
  -7   0   4    20994.44    22169.00    902.31 o
  -6   0   4     8046.36     8533.50    327.01 o
  -5   0   4    12590.34    12955.90    449.05 o
  -4   0   4    14627.50    14942.85    348.13 o
  -3   0   4     2193.26     2573.11    113.80 o
  -2   0   4    53751.88    53039.31   1269.73 o
  -1   0   4    27937.48    27716.57    626.41 o
   0   0   4    41439.11    37993.04    854.12 o
   1   0   4    43535.64    44125.31    940.51 o
   2   0   4   182172.58   179901.91   6126.01 o
   3   0   4     3272.85     3209.57    119.95 o
   4   0   4    62868.46    61988.99   1562.06 o
   5   0   4     9678.37     9774.08    227.90 o
   6   0   4      799.60      785.17    129.20 o
   7   0   4     7266.06     7162.55    200.57 o
   8   0   4    11418.53    11186.92    280.56 o
   9   0   4     6928.65     7487.82    386.98 o
  -9   1   4     1872.87     1649.15    104.18 o
  -8   1   4      735.28      604.77     64.14 o
  -7   1   4     2394.46     2573.69    105.84 o
  -6   1   4     8499.18     8974.08    247.21 o
  -5   1   4     1940.38     2064.35     72.99 o
  -4   1   4     4383.63     4523.32     94.07 o
  -3   1   4      434.49      327.71     42.66 o
  -2   1   4     2809.38     2520.06     91.37 o
  -1   1   4     5766.38     5545.82    104.18 o
   0   1   4        0.01      -22.86     22.86 o
   1   1   4     1581.51     1547.98     49.02 o
   2   1   4     2942.76     2630.18     59.55 o
   3   1   4     6335.13     6202.97     97.36 o
   4   1   4     4395.26     4453.38     98.59 o
   5   1   4    16802.23    17154.02    238.44 o
   6   1   4     2876.30     3037.97     79.36 o
   7   1   4      906.88      900.78     96.85 o
   8   1   4      191.68      155.97     42.67 o
   9   1   4     4482.75     4664.02    152.41 o
  -9   2   4       88.23       99.15     48.38 o
  -8   2   4     4170.35     4163.48    167.91 o
  -7   2   4     2930.20     3023.32    110.72 o
  -6   2   4      436.62      453.23     46.53 o
  -5   2   4     8291.96     8173.09    177.43 o
  -4   2   4     2728.78     2804.76     77.19 o
  -3   2   4    14012.09    14109.36    221.20 o
  -2   2   4     9916.81     9436.63    147.96 o
  -1   2   4    32061.13    32102.38    523.48 o
   0   2   4    22514.51    21577.79    314.43 o
   1   2   4     4143.84     4074.56    102.01 o
   2   2   4    26532.91    25604.26    306.51 o
   3   2   4     1714.56     1756.43     56.33 o
   4   2   4      147.09      223.44     40.34 o
   5   2   4    14040.26    14574.30    235.09 o
   6   2   4        6.86       32.64     23.65 o
   7   2   4     2164.67     2177.71     84.95 o
   8   2   4     5445.16     5363.95    139.35 o
   9   2   4       99.01       79.23     66.56 o
  -9   3   4     1053.04      703.85    103.63 o
  -8   3   4      505.23      550.12     75.62 o
  -7   3   4      461.16      482.80     52.25 o
  -6   3   4       42.87       56.49     41.47 o
  -5   3   4     1257.98     1212.43     93.46 o
  -4   3   4      101.37      125.45     31.21 o
  -3   3   4    16620.88    16106.90    241.31 o
  -2   3   4      413.49      374.59     35.93 o
  -1   3   4     8995.66     8957.26    132.24 o
   0   3   4     4212.61     4150.23     64.55 o
   1   3   4     2874.68     2804.99     82.92 o
   2   3   4     4854.72     4801.22     81.45 o
   3   3   4     2475.38     2434.83     39.62 o
   4   3   4      437.75      513.72     33.09 o
   5   3   4      223.60      183.99     32.99 o
   6   3   4        2.74      -21.00     26.39 o
   7   3   4      399.25      334.73     43.56 o
   8   3   4      964.36      757.18    102.12 o
   9   3   4      716.66      657.54    111.77 o
  -9   4   4      800.71      615.66    116.43 o
  -8   4   4      138.01      119.90     50.91 o
  -7   4   4     3606.22     3609.06    164.45 o
  -6   4   4      861.12      726.48     53.12 o
  -5   4   4     6323.85     6203.14    144.74 o
  -4   4   4     3329.39     3283.66     92.21 o
  -3   4   4    10494.51    10144.61    169.70 o
  -2   4   4    16432.44    15671.89    221.01 o
  -1   4   4     4351.66     4360.55     86.86 o
   0   4   4    35296.99    34576.32    482.96 o
   1   4   4     5669.30     5552.95     68.49 o
   2   4   4    14185.68    13586.61    259.87 o
   3   4   4    10544.06     9935.80    254.37 o
   4   4   4     2504.92     2425.36     66.96 o
   5   4   4     9273.68     8939.74    252.64 o
   6   4   4       58.88       26.36     14.97 o
   7   4   4     3930.86     3799.47    191.95 o
   8   4   4      478.71      503.73    118.26 o
  -8   5   4     2116.29     2229.35    166.06 o
  -7   5   4     3830.00     3275.47    264.61 o
  -6   5   4     1497.02     1526.39     86.57 o
  -5   5   4     1824.24     1808.49    100.10 o
  -4   5   4       89.41      121.57     31.44 o
  -3   5   4     8289.14     7991.95    134.61 o
  -2   5   4     2818.13     2810.20     62.14 o
  -1   5   4     1330.56     1350.18     38.72 o
   0   5   4     1899.09     1856.10     46.06 o
   1   5   4      234.75      125.59     77.82 o
   2   5   4      618.16      676.86     56.10 o
   3   5   4      720.71      732.55     53.45 o
   4   5   4      602.80      706.81     70.24 o
   5   5   4      369.72      320.30     80.94 o
   6   5   4     1248.06     1456.07    139.53 o
   7   5   4     2300.93     2514.05    148.41 o
   8   5   4      553.99      703.69    133.73 o
  -8   6   4     3713.19     3634.83    425.05 o
  -7   6   4    15471.81    13961.36    782.20 o
  -6   6   4     1778.63     1508.11     99.97 o
  -5   6   4     9070.45     8651.44    232.02 o
  -4   6   4     6845.67     6701.06    114.37 o
  -3   6   4      327.06      312.92     41.41 o
  -2   6   4    39089.91    38235.90    543.63 o
  -1   6   4     2453.89     2459.89     62.80 o
   0   6   4    39526.82    38036.57    479.71 o
   1   6   4     1858.44     1862.92     70.85 o
   2   6   4    27306.57    26824.62    444.90 o
   3   6   4     5537.29     5673.91    236.57 o
   4   6   4    12421.66    12738.44    350.48 o
   5   6   4     5651.38     5930.92    227.54 o
   6   6   4      460.41      384.06     77.01 o
   7   6   4     9691.00    10100.36    341.53 o
   8   6   4     6283.59     6208.42    310.32 o
  -8   7   4      149.66      150.19     81.96 o
  -7   7   4      158.56      144.34     49.23 o
  -6   7   4     8919.65     7694.39    338.71 o
  -5   7   4    14047.64    13694.02    245.75 o
  -4   7   4    11847.49    11405.86    192.89 o
  -3   7   4     3166.02     3445.97     85.23 o
  -2   7   4      553.13      545.53     33.93 o
  -1   7   4     5824.07     5629.74     89.06 o
   0   7   4      693.60      788.92     41.69 o
   1   7   4    15783.67    15293.01    294.22 o
   2   7   4     2078.58     2227.02     61.74 o
   3   7   4    17413.73    18260.25    502.47 o
   4   7   4    25037.73    26436.12    642.20 o
   5   7   4    28423.67    29485.34    796.91 o
   6   7   4     2537.55     2737.28    161.84 o
   7   7   4       19.87       52.36     65.07 o
   8   7   4      145.60      265.42    104.70 o
  -8   8   4     4944.41     4037.85    703.30 o
  -7   8   4       75.04       50.35     56.52 o
  -6   8   4     3003.82     3085.94    255.62 o
  -5   8   4     3609.86     3196.20    181.23 o
  -4   8   4     3092.05     2994.32     92.40 o
  -3   8   4     6476.94     6293.56    116.22 o
  -2   8   4     1526.49     1589.09     54.76 o
  -1   8   4     5731.30     5747.18    118.95 o
   0   8   4      127.54      131.80     33.58 o
   1   8   4      470.13      418.28     28.28 o
   2   8   4      595.29      670.31     51.66 o
   3   8   4      130.25      174.03     77.09 o
   4   8   4     8396.50     8533.10    272.12 o
   5   8   4     8863.82     9422.12    343.98 o
   6   8   4      443.16      388.07    103.20 o
   7   8   4      207.02      310.02     92.70 o
   8   8   4    15774.71    16464.38    644.46 o
  -7   9   4     1155.53      831.86    204.04 o
  -6   9   4     1119.87     1263.27    122.81 o
  -5   9   4     2019.91     1573.52    178.18 o
  -4   9   4      177.88      151.35     34.39 o
  -3   9   4     8385.12     8403.77    180.16 o
  -2   9   4       40.76       41.16     28.55 o
  -1   9   4     1530.42     1722.26    108.25 o
   0   9   4      173.74      241.06     36.67 o
   1   9   4       57.52       74.75     39.34 o
   2   9   4     1327.71     1423.16     76.56 o
   3   9   4      762.34      749.03    115.51 o
   4   9   4     4301.44     4770.71    223.69 o
   5   9   4      139.21      172.74     96.40 o
   6   9   4      108.63       83.09     93.28 o
   7   9   4     1041.11     1098.84    156.89 o
  -7  10   4       51.79       67.15     66.12 o
  -6  10   4     3213.57     3618.71    213.03 o
  -5  10   4      106.41      101.06     29.57 o
  -4  10   4     7369.16     6905.06    181.80 o
  -3  10   4      776.63      742.07     78.33 o
  -2  10   4      480.80      463.21     51.97 o
  -1  10   4     8262.81     8116.62    172.78 o
   0  10   4     1725.03     1843.69     67.58 o
   1  10   4     8298.11     8458.15    187.50 o
   2  10   4      604.50      636.48     47.63 o
   3  10   4     1918.07     2230.26    156.70 o
   4  10   4     5034.76     5466.38    295.48 o
   5  10   4      127.10      169.32     90.00 o
   6  10   4     3688.81     3574.63    295.75 o
   7  10   4       85.85       -3.29     92.63 o
  -6  11   4       32.64      -80.17     82.93 o
  -5  11   4      116.79      116.63     68.75 o
  -4  11   4      163.73      147.86     36.34 o
  -3  11   4       12.14       44.24     46.59 o
  -2  11   4      402.14      294.72     48.66 o
  -1  11   4       34.91       24.95     28.01 o
   0  11   4      348.83      447.96     75.67 o
   1  11   4        0.20       23.47     36.90 o
   2  11   4      985.42      977.65     75.96 o
   3  11   4      474.83      368.70     36.41 o
   4  11   4      774.77      828.06    181.15 o
   5  11   4       62.29      104.16     87.33 o
   6  11   4      381.81      384.13    122.63 o
  -6  12   4     1994.26     2162.67    265.20 o
  -5  12   4        6.43      -72.10     83.96 o
  -4  12   4      728.07      580.02    158.01 o
  -3  12   4      777.97      842.24    118.34 o
  -2  12   4      235.70      175.68     42.84 o
  -1  12   4      459.10      404.21     44.99 o
   0  12   4       31.71       75.29     37.54 o
   1  12   4     2466.47     2599.97     87.99 o
   2  12   4      107.02       93.53     33.57 o
   3  12   4      171.12      104.23     20.22 o
   4  12   4     4055.61     4014.00    224.12 o
   5  12   4     2341.52     2372.16    242.90 o
   6  12   4     2840.46     2939.42    256.83 o
  -5  13   4     5265.69     5213.91    316.21 o
  -4  13   4     5390.14     5458.27    321.17 o
  -3  13   4     1451.46     1488.34    134.53 o
  -2  13   4     1446.94     1491.34    111.81 o
  -1  13   4      714.08      634.73     64.03 o
   0  13   4       30.34       55.65     31.87 o
   1  13   4       53.95       80.69     38.81 o
   2  13   4     4518.19     4749.45    140.62 o
   3  13   4     4833.08     5091.37    303.24 o
   4  13   4    11496.69    11407.41    427.06 o
   5  13   4     4751.92     4717.10    279.70 o
  -4  14   4       16.30      106.07     85.54 o
  -3  14   4    11252.89    10964.11    309.62 o
  -2  14   4     4535.25     4644.01    189.27 o
  -1  14   4     8386.50     8421.01    249.23 o
   0  14   4     2129.67     2298.05     99.33 o
   1  14   4     3755.64     3772.34    169.10 o
   2  14   4     7805.09     8267.10    384.73 o
   3  14   4     1951.18     1974.92    214.56 o
   4  14   4      415.79      413.63    222.09 o
  -3  15   4      396.11      268.61    169.07 o
  -2  15   4       17.35       70.05     68.10 o
  -1  15   4     1052.73      573.91    199.79 o
   0  15   4       84.38       32.33     56.87 o
   1  15   4      802.95      742.32     90.49 o
   2  15   4      647.48      588.75    383.94 o
   3  15   4       52.34      109.09    127.21 o
  -1  16   4     3585.43     3666.21    150.58 o
   0  16   4      978.00     1072.58    143.48 o
   1  16   4     9736.03    10001.46    649.91 o
  -9   1   5      998.60      756.98     92.39 o
  -8   1   5      886.09      718.03     76.60 o
  -7   1   5       85.00      143.50     47.79 o
  -6   1   5      860.84      920.70     68.31 o
  -5   1   5       15.03        3.16     25.41 o
  -4   1   5      659.16      766.63     53.92 o
  -3   1   5      290.65      355.82     39.50 o
  -2   1   5     1329.50     1310.38     52.08 o
  -1   1   5     1942.53     1917.17     81.21 o
   0   1   5        2.72        9.83     19.71 o
   1   1   5        6.16       12.01     19.23 o
   2   1   5     6636.37     6452.86    123.75 o
   3   1   5     4849.35     4691.40     81.59 o
   4   1   5     2432.69     2613.44     61.25 o
   5   1   5     1890.67     2018.61     75.78 o
   6   1   5      746.33      835.77     45.44 o
   7   1   5       92.70       70.88     32.19 o
   8   1   5     1148.04     1008.53     69.51 o
   9   1   5      270.72      255.23     67.11 o
  -9   2   5       10.36      -48.88     48.88 o
  -8   2   5      911.37      739.42     83.04 o
  -7   2   5       43.31        7.87     32.47 o
  -6   2   5     2457.26     2586.31    100.00 o
  -5   2   5      843.17      928.31     58.22 o
  -4   2   5    11030.57    11074.85    210.78 o
  -3   2   5      213.75      244.00     33.24 o
  -2   2   5     2046.21     2141.40     61.44 o
  -1   2   5      125.29      160.07     30.16 o
   0   2   5     1308.06     1233.33     59.58 o
   1   2   5     6391.47     5973.94    104.98 o
   2   2   5    15866.91    15196.49    256.76 o
   3   2   5    12414.80    12582.17    169.33 o
   4   2   5        4.68       23.91     18.09 o
   5   2   5      261.74      338.43     30.69 o
   6   2   5     3085.37     3186.10     83.29 o
   7   2   5      506.23      518.21     46.54 o
   8   2   5      343.95      269.01     49.74 o
   9   2   5      245.82      228.26    113.35 o
  -9   3   5     6345.92     5904.73    432.30 o
  -8   3   5       64.36      113.10     53.39 o
  -7   3   5     1300.90     1126.06     97.45 o
  -6   3   5    11049.76    11783.18    302.50 o
  -5   3   5     4997.95     5357.46    145.77 o
  -4   3   5    20416.70    21033.14    343.03 o
  -3   3   5    53012.51    52482.12    888.03 o
  -2   3   5    17686.48    17384.68    255.96 o
  -1   3   5    33070.30    32636.84    459.75 o
   0   3   5     2367.59     2365.99     66.22 o
   1   3   5    39806.55    38342.75    626.74 o
   2   3   5    17938.48    16828.69    353.07 o
   3   3   5    71123.73    70314.20   1135.26 o
   4   3   5      607.79      725.48     44.29 o
   5   3   5    16176.60    16734.90    240.94 o
   6   3   5      329.58      286.03     33.77 o
   7   3   5      835.48      808.77     45.64 o
   8   3   5      205.92      151.48     68.58 o
  -8   4   5     5551.09     5174.79    410.84 o
  -7   4   5     7930.45     7604.37    313.14 o
  -6   4   5    10894.56    11076.08    267.12 o
  -5   4   5      561.60      563.65     47.07 o
  -4   4   5    13273.16    13306.62    237.02 o
  -3   4   5     8899.19     8549.11    167.30 o
  -2   4   5     5896.80     5386.15    101.86 o
  -1   4   5    45731.52    44728.50    698.74 o
   0   4   5   139545.72   137284.56   2828.90 o
   1   4   5    23163.71    22011.60    418.78 o
   2   4   5    30501.78    27695.86    390.94 o
   3   4   5     9522.22     9145.48    181.83 o
   4   4   5    16608.49    15070.05   1139.04 o
   5   4   5    16612.38    16792.12    379.01 o
   6   4   5    16324.54    16113.00    402.81 o
   7   4   5     2977.55     2768.24    234.00 o
   8   4   5     1358.53     1178.37    149.11 o
  -8   5   5      471.31      416.21     87.66 o
  -7   5   5     3737.25     3588.83    210.75 o
  -6   5   5       62.66       84.05     31.93 o
  -5   5   5      523.34      460.56     63.20 o
  -4   5   5     4303.02     4223.25    133.41 o
  -3   5   5     9395.52     9003.54    159.94 o
  -2   5   5      888.81      809.21     58.98 o
  -1   5   5       35.20       44.31     20.04 o
   0   5   5        0.74       26.33     20.89 o
   1   5   5      106.38      165.22     18.35 o
   2   5   5     9921.74     9691.78    170.17 o
   3   5   5     8951.16     8665.48    144.29 o
   4   5   5        2.34       -9.89     29.25 o
   5   5   5     8387.13     9002.00    259.47 o
   6   5   5      325.75      351.67     80.33 o
   7   5   5      102.22      207.76     78.75 o
   8   5   5       73.34       96.39     89.66 o
  -8   6   5      970.66      756.70    118.50 o
  -7   6   5     1665.17     1546.73    194.32 o
  -6   6   5      530.29      428.68     47.69 o
  -5   6   5     1840.11     1577.99     92.65 o
  -4   6   5     2080.31     1979.49     89.00 o
  -3   6   5      273.70      237.07     56.79 o
  -2   6   5     8818.03     8555.80    149.53 o
  -1   6   5     2111.33     2036.35     86.93 o
   0   6   5     3037.19     2948.82     66.83 o
   1   6   5      322.63      325.82     46.13 o
   2   6   5     1133.68     1151.31     57.85 o
   3   6   5      928.69      957.24     41.46 o
   4   6   5        0.57      -51.14     58.17 o
   5   6   5     3311.70     3284.14    153.75 o
   6   6   5     1374.92     1351.62    116.53 o
   7   6   5      789.84      594.23    160.02 o
   8   6   5     2408.50     2544.28    315.81 o
  -8   7   5       51.90       -4.18     64.62 o
  -7   7   5        5.27       10.14     33.59 o
  -6   7   5       85.11       22.63     34.85 o
  -5   7   5       25.87       39.04     30.54 o
  -4   7   5      129.69      108.84     31.14 o
  -3   7   5       17.66       30.06     29.57 o
  -2   7   5      115.34      145.97     31.03 o
  -1   7   5       33.99       39.95     20.62 o
   0   7   5        0.07       65.57     26.46 o
   1   7   5       53.77        7.71     41.00 o
   2   7   5      137.57      137.89     26.79 o
   3   7   5      153.21      292.23    110.26 o
   4   7   5      293.00      376.14     71.33 o
   5   7   5     1356.25     1704.20    157.55 o
   6   7   5       80.37      130.55     76.72 o
   7   7   5      296.11      337.38    120.22 o
   8   7   5       37.12      144.33    110.38 o
  -7   8   5      128.72       37.72     63.06 o
  -6   8   5      113.24       82.72     40.96 o
  -5   8   5      251.16      177.10     41.98 o
  -4   8   5       89.47       52.39     28.15 o
  -3   8   5       94.66      149.14     28.88 o
  -2   8   5       92.28       94.52     24.93 o
  -1   8   5       69.44       79.17     25.88 o
   0   8   5      853.74      972.59     45.70 o
   1   8   5      117.79      111.38     43.27 o
   2   8   5      580.13      723.88    129.04 o
   3   8   5       36.93       55.38     36.53 o
   4   8   5       49.87       55.58     67.55 o
   5   8   5      185.30      207.95     82.50 o
   6   8   5       49.21        7.95     63.11 o
   7   8   5      475.35      441.25    117.99 o
  -7   9   5     1035.62      853.77    130.27 o
  -6   9   5      406.31      236.93     77.70 o
  -5   9   5     1040.53      982.74    124.50 o
  -4   9   5     3062.18     3012.03    134.71 o
  -3   9   5     6349.32     6011.99    140.98 o
  -2   9   5      169.33      254.89     40.40 o
  -1   9   5      571.55      679.60     47.93 o
   0   9   5        6.09       55.69     28.18 o
   1   9   5      752.77      832.27     51.58 o
   2   9   5      184.10      170.44     30.52 o
   3   9   5      196.52      284.77     77.22 o
   4   9   5     2743.99     2678.28    178.14 o
   5   9   5     1096.60     1305.58    130.69 o
   6   9   5     2273.99     2461.90    182.03 o
   7   9   5        0.47       20.19     71.54 o
  -7  10   5     3731.26     3357.95    605.00 o
  -6  10   5     2899.49     3127.20    208.70 o
  -5  10   5      516.78      606.24     97.50 o
  -4  10   5    11486.69    10659.22    269.19 o
  -3  10   5     1253.50     1304.54     76.77 o
  -2  10   5      270.94      269.59     53.56 o
  -1  10   5    12837.51    12875.53    292.21 o
   0  10   5    50769.14    50758.96    998.49 o
   1  10   5    30627.05    30461.42    651.86 o
   2  10   5    18149.01    18621.90    429.83 o
   3  10   5       99.20      127.40     35.58 o
   4  10   5     2776.81     3054.20    180.77 o
   5  10   5     2370.12     2694.90    187.39 o
   6  10   5     4884.75     5294.58    411.77 o
   7  10   5     3390.26     3474.09    247.64 o
  -6  11   5     7319.68     7942.22    638.95 o
  -5  11   5     4584.41     4598.89    212.81 o
  -4  11   5    16577.16    14767.94    727.17 o
  -3  11   5    21994.69    21798.35    481.82 o
  -2  11   5     4220.93     4264.74    136.38 o
  -1  11   5     3328.47     3585.46    135.32 o
   0  11   5     1896.01     1994.56     81.22 o
   1  11   5    19871.01    19781.15    581.48 o
   2  11   5     3820.85     3998.93    127.41 o
   3  11   5    36257.41    35440.84   1476.80 o
   4  11   5       36.34       11.21     66.08 o
   5  11   5     8708.01     9213.55    410.27 o
   6  11   5      148.84      190.54    109.34 o
  -6  12   5     1875.85     1733.64    375.05 o
  -5  12   5      673.21      682.15    112.27 o
  -4  12   5     2913.99     2677.59    259.21 o
  -3  12   5     5485.24     5504.01    201.97 o
  -2  12   5      230.14      282.74     61.37 o
  -1  12   5      151.36      126.66     46.78 o
   0  12   5     2327.49     2398.96     91.15 o
   1  12   5      848.93      861.82     86.31 o
   2  12   5     3994.41     4049.64    133.07 o
   3  12   5       72.90       39.15     73.42 o
   4  12   5      680.51      782.02    134.74 o
   5  12   5     1337.11     1532.46    217.25 o
   6  12   5     2993.28     2861.26    301.06 o
  -5  13   5     1040.47      958.66    161.94 o
  -4  13   5     4192.38     4781.29    330.08 o
  -3  13   5       72.73       -4.70     40.20 o
  -2  13   5     3162.02     3291.61    126.98 o
  -1  13   5      684.48      494.88     67.43 o
   0  13   5       32.02       89.78     37.96 o
   1  13   5      440.63      440.26     83.68 o
   2  13   5     3142.85     3043.63    154.75 o
   3  13   5     1186.57     1218.77    153.77 o
   4  13   5     3071.07     3218.28    286.85 o
   5  13   5      580.95      640.77    173.61 o
  -4  14   5      176.60       24.90     75.50 o
  -3  14   5       10.70       19.63     46.52 o
  -2  14   5      434.04      235.97     63.50 o
  -1  14   5       33.79      111.79     52.61 o
   0  14   5      582.24      503.75     52.22 o
   1  14   5       36.18      127.86    100.90 o
   2  14   5     1152.16     1012.30    124.29 o
   3  14   5       10.03       33.97    143.13 o
   4  14   5      622.05      522.30    173.03 o
  -3  15   5      242.46      278.67    271.41 o
  -2  15   5     1306.58      927.73    228.20 o
  -1  15   5        2.01       57.04     71.47 o
   0  15   5     1701.81     1612.23    136.89 o
   1  15   5      976.58      878.43     94.42 o
   2  15   5       92.10      113.28    119.01 o
   3  15   5     1518.89     1207.64    232.38 o
   0  16   5      701.24      584.05    110.49 o
  -9   0   6       95.52      171.31    152.86 o
  -8   0   6     4985.94     5089.22    695.50 o
  -7   0   6     2535.10     3018.96    208.86 o
  -6   0   6    64910.18    69382.16   2740.63 o
  -5   0   6    10807.63    11968.18    577.88 o
  -4   0   6    50490.20    51483.70   1926.35 o
  -3   0   6    26120.37    26877.86    878.70 o
  -2   0   6     5290.91     5337.29    227.87 o
  -1   0   6   133680.20   125836.82   4126.46 o
   0   0   6     5981.50     5443.56    172.54 o
   1   0   6    79412.79    76206.09   2045.96 o
   2   0   6     7201.82     7126.22    167.70 o
   3   0   6    58888.19    57864.95   1210.00 o
   4   0   6      427.44      526.02     58.91 o
   5   0   6      147.51      206.05     53.94 o
   6   0   6    47360.44    49218.10   1197.17 o
   7   0   6    12015.66    12028.22    309.72 o
   8   0   6    41913.32    42166.86   1075.05 o
  -9   1   6     1890.35     1773.59    131.35 o
  -8   1   6       57.27      -19.87     42.05 o
  -7   1   6       24.37       -7.80     35.58 o
  -6   1   6      737.07      756.13     58.50 o
  -5   1   6     3709.54     4107.38    119.44 o
  -4   1   6     1215.33     1412.80     80.86 o
  -3   1   6    17035.76    17598.01    331.23 o
  -2   1   6     7879.20     7781.34    150.22 o
  -1   1   6    21574.23    21134.78    352.93 o
   0   1   6      102.25      104.01     26.52 o
   1   1   6     1106.86     1011.29     67.00 o
   2   1   6    19678.44    19606.10    322.36 o
   3   1   6    14612.16    14052.55    201.49 o
   4   1   6     4708.76     4783.62    122.54 o
   5   1   6     6542.14     6669.86    160.17 o
   6   1   6      296.53      348.99     40.24 o
   7   1   6     3175.57     3377.20    101.54 o
   8   1   6      585.66      483.71     65.71 o
  -8   2   6      526.78      473.53     66.35 o
  -7   2   6     1111.23     1137.57    129.94 o
  -6   2   6     7980.20     8812.50    215.42 o
  -5   2   6      215.05      234.60     48.78 o
  -4   2   6    23798.58    24586.45    471.11 o
  -3   2   6     8595.27     8613.75    218.51 o
  -2   2   6     6802.45     6927.33    160.69 o
  -1   2   6    22911.88    22856.87    404.76 o
   0   2   6      551.22      565.58     45.41 o
   1   2   6    10403.50     9765.39    191.53 o
   2   2   6       15.81       84.29     25.68 o
   3   2   6     7166.77     7424.60    127.36 o
   4   2   6     1835.67     1868.93     74.82 o
   5   2   6      424.48      454.47     41.56 o
   6   2   6     8796.18     9312.67    155.08 o
   7   2   6      136.89      136.79     38.68 o
   8   2   6     1397.33     1394.35    127.45 o
  -8   3   6       10.36        6.54     43.91 o
  -7   3   6      286.38      260.80     47.60 o
  -6   3   6     3443.16     3616.07    128.57 o
  -5   3   6       84.62       93.09     48.20 o
  -4   3   6     4015.57     4276.33    150.16 o
  -3   3   6      110.48      116.15     34.80 o
  -2   3   6     1115.60     1212.02     88.18 o
  -1   3   6      268.77      290.34     38.38 o
   0   3   6       24.32       13.20     27.02 o
   1   3   6     1668.52     1642.52     62.00 o
   2   3   6       17.05       34.11     24.16 o
   3   3   6     3509.92     3489.10     64.92 o
   4   3   6      413.58      408.00     39.05 o
   5   3   6     1653.15     1753.48     68.02 o
   6   3   6       12.28       18.70     28.03 o
   7   3   6      393.23      268.61     53.43 o
   8   3   6        0.58       15.56     50.45 o
  -8   4   6     1627.16     1297.71    124.08 o
  -7   4   6      334.74      262.96     64.82 o
  -6   4   6     3439.48     3531.93    115.20 o
  -5   4   6     3252.20     3299.98    104.00 o
  -4   4   6     4251.13     4413.50    127.38 o
  -3   4   6     6906.68     6729.82    139.60 o
  -2   4   6     6136.12     6088.94    129.95 o
  -1   4   6    13252.99    13175.39    203.12 o
   0   4   6     3174.45     3212.80     66.19 o
   1   4   6    12077.97    11624.62    246.92 o
   2   4   6     6759.48     6354.66    216.61 o
   3   4   6     2235.37     2166.64     53.54 o
   4   4   6     6458.23     6526.12    301.72 o
   5   4   6     1423.40     1287.91     67.10 o
   6   4   6     2161.65     2231.89     65.98 o
   7   4   6      501.76      367.90     48.14 o
   8   4   6     1053.76     1236.44    134.47 o
  -8   5   6        8.85       -1.06     48.61 o
  -7   5   6     2436.48     2012.17    207.61 o
  -6   5   6      226.44      190.01     42.75 o
  -5   5   6       99.87       30.90     39.96 o
  -4   5   6     6435.68     6378.04    158.28 o
  -3   5   6      683.43      711.08     51.14 o
  -2   5   6      244.13      280.99     41.74 o
  -1   5   6     2615.48     2639.08     73.16 o
   0   5   6      388.80      355.57     31.03 o
   1   5   6      357.34      408.56     38.25 o
   2   5   6     5448.48     5292.38    135.14 o
   3   5   6      300.61      285.40     49.41 o
   4   5   6      462.50      350.86    109.75 o
   5   5   6     4716.64     4675.28    326.25 o
   6   5   6       95.42       47.83     16.93 o
   7   5   6       24.73       41.85     57.86 o
   8   5   6      781.45      783.38    174.40 o
  -8   6   6     4368.12     4410.57    316.04 o
  -7   6   6     1212.87      929.24    149.20 o
  -6   6   6     9225.94     9122.55    359.98 o
  -5   6   6      107.72      113.51     41.03 o
  -4   6   6      553.82      539.50     59.48 o
  -3   6   6    14072.21    13299.33    270.70 o
  -2   6   6      844.33      885.70     55.16 o
  -1   6   6    28187.04    27107.53    423.60 o
   0   6   6      872.99      958.46     57.85 o
   1   6   6    16640.53    16289.59    224.64 o
   2   6   6     5057.71     4753.06    117.13 o
   3   6   6     6566.44     6459.54    215.01 o
   4   6   6     2331.00     2593.76    190.53 o
   5   6   6      909.96     1018.47     98.22 o
   6   6   6     4679.71     5129.53    237.93 o
   7   6   6      398.02      302.36     84.42 o
   8   6   6     6633.38     7050.10    310.48 o
  -8   7   6        2.13      -23.89     68.23 o
  -7   7   6     4542.63     5025.73    465.87 o
  -6   7   6        3.72       28.61     36.79 o
  -5   7   6     3151.59     2893.19    173.06 o
  -4   7   6    23407.03    22940.65    438.88 o
  -3   7   6    51712.25    50517.89    954.09 o
  -2   7   6    28519.56    28276.24    474.65 o
  -1   7   6    11745.33    11418.27    215.16 o
   0   7   6        1.46      -25.48     25.48 o
   1   7   6     2245.74     2529.51     85.13 o
   2   7   6     8839.36     8792.76    206.56 o
   3   7   6    29688.01    29707.27    514.98 o
   4   7   6    19356.08    19525.05    615.73 o
   5   7   6    40610.23    43752.29   1220.56 o
   6   7   6      419.05      394.96    101.00 o
   7   7   6     2303.62     2535.15    221.17 o
   8   7   6     5603.00     6464.12    389.31 o
  -7   8   6     6476.36     6348.86    398.93 o
  -6   8   6     4562.58     3701.10    525.33 o
  -5   8   6     4182.24     3445.47    323.70 o
  -4   8   6      154.71      110.40     37.04 o
  -3   8   6     1557.61     1713.65    104.69 o
  -2   8   6     4226.65     4711.41    161.50 o
  -1   8   6      654.67      631.99     50.21 o
   0   8   6    24668.74    24793.67    411.64 o
   1   8   6     4997.94     4793.07    139.56 o
   2   8   6    19468.50    19159.24    374.91 o
   3   8   6       14.51       13.49     34.09 o
   4   8   6     3902.94     4009.42    185.49 o
   5   8   6     1158.50     1145.00    120.41 o
   6   8   6      625.53      621.48    141.54 o
   7   8   6     3145.46     3191.94    213.00 o
  -7   9   6     1225.94     1220.15    131.30 o
  -6   9   6      280.96      214.09     62.91 o
  -5   9   6      129.82      171.35     52.10 o
  -4   9   6     9562.76     9186.98    215.11 o
  -3   9   6      139.39      178.96     39.48 o
  -2   9   6     4577.23     4693.96    128.51 o
  -1   9   6     1442.82     1613.96     92.26 o
   0   9   6      335.61      367.96     63.45 o
   1   9   6     2055.66     2198.65    115.08 o
   2   9   6     1226.47     1387.53    140.19 o
   3   9   6     2575.38     2251.33    196.04 o
   4   9   6      469.64      498.85     91.51 o
   5   9   6     3375.25     3640.40    235.97 o
   6   9   6     1618.43     1881.21    191.70 o
   7   9   6      268.14      222.11     99.03 o
  -7  10   6     2854.68     3036.31    505.09 o
  -6  10   6      307.02      408.29    122.57 o
  -5  10   6      676.50      614.89    149.20 o
  -4  10   6       21.56      -17.70     35.89 o
  -3  10   6      108.53       78.55     35.14 o
  -2  10   6     1046.22     1072.98     66.59 o
  -1  10   6        7.29      -11.15     54.52 o
   0  10   6    14844.29    14799.82    394.30 o
   1  10   6      156.96      194.20     41.51 o
   2  10   6    12081.27    12089.11    265.63 o
   3  10   6     2770.59     2863.22    185.13 o
   4  10   6     1074.63     1224.89    130.81 o
   5  10   6     1613.18     1699.47    206.82 o
   6  10   6       13.65     -103.35    103.35 o
  -6  11   6        6.39       63.69     92.84 o
  -5  11   6       77.25       49.40     44.35 o
  -4  11   6       84.41       23.24     35.32 o
  -3  11   6       97.63       92.07     39.60 o
  -2  11   6      434.73      362.37     60.91 o
  -1  11   6     1109.85     1172.79    123.69 o
   0  11   6      237.98      258.56     58.10 o
   1  11   6     1520.42     1714.52    190.03 o
   2  11   6        2.72      -47.98     47.98 o
   3  11   6       79.27       94.87     43.09 o
   4  11   6       49.63      -43.17     78.40 o
   5  11   6        9.31      -21.29     70.80 o
   6  11   6       64.25       28.27     80.04 o
  -5  12   6      304.51      214.99    120.58 o
  -4  12   6        7.66       30.44     48.84 o
  -3  12   6       40.96      -17.94     38.32 o
  -2  12   6     1556.97     1485.14    137.54 o
  -1  12   6      234.00      180.42     70.34 o
   0  12   6      297.53      300.75     64.26 o
   1  12   6     2751.33     2902.78    173.03 o
   2  12   6       87.66      129.85     55.39 o
   3  12   6     1001.86     1132.10    131.55 o
   4  12   6      120.61       25.30     82.53 o
   5  12   6      701.41      692.14    150.36 o
  -5  13   6     1017.91      903.58    422.95 o
  -4  13   6     3361.58     3214.40    311.21 o
  -3  13   6     1909.45      196.05    139.10 o
  -2  13   6     4185.94     4327.10    311.94 o
  -1  13   6        3.00       20.62     50.17 o
   0  13   6       14.97       24.02     85.26 o
   1  13   6     2975.93     2982.43    172.62 o
   2  13   6     2541.15     2313.95    162.90 o
   3  13   6     3666.47     3781.71    251.34 o
   4  13   6     1944.66     2003.78    244.93 o
   5  13   6     1122.01     1381.84    175.04 o
  -4  14   6      172.41      -54.26     82.42 o
  -3  14   6     1491.39      538.46    192.82 o
  -2  14   6    13462.27    14269.34    447.75 o
  -1  14   6     7922.02     8235.16    446.21 o
   0  14   6     6513.44     6699.30    446.45 o
   1  14   6      934.05      818.59     89.65 o
   2  14   6     3096.24     3618.68    271.87 o
   3  14   6      728.08      588.51    150.72 o
   4  14   6     1257.99      939.18    232.14 o
  -2  15   6     2184.41     2261.36    144.44 o
  -1  15   6    14635.97    15106.11    445.37 o
   0  15   6      431.08      400.13     92.50 o
   1  15   6      214.07      166.59     68.83 o
   2  15   6     7198.60     7979.87    435.35 o
  -8   1   7      628.95      394.72     75.02 o
  -7   1   7      177.60      153.45     67.91 o
  -6   1   7      621.46      661.20     66.37 o
  -5   1   7      675.67      776.53     71.14 o
  -4   1   7       53.19       75.47     42.48 o
  -3   1   7     7017.55     7259.56    197.02 o
  -2   1   7     1967.01     2160.42     94.94 o
  -1   1   7     2874.07     2977.43    100.33 o
   0   1   7       59.06       78.92     31.08 o
   1   1   7     2625.64     2501.23     97.05 o
   2   1   7     6661.76     6823.22    146.08 o
   3   1   7     6309.91     6319.77    141.27 o
   4   1   7     2256.22     2465.62    103.84 o
   5   1   7        6.03       31.25     27.81 o
   6   1   7     2134.28     2340.06     91.43 o
   7   1   7     1691.17     1807.54     81.67 o
   8   1   7     1861.65     1828.22    131.85 o
  -8   2   7      114.03       65.37     47.28 o
  -7   2   7      836.19      848.57     81.73 o
  -6   2   7      140.16      158.95     53.43 o
  -5   2   7     3167.91     3265.81    124.94 o
  -4   2   7      825.94      868.60     69.33 o
  -3   2   7        8.67       46.87     38.40 o
  -2   2   7     4317.80     4186.01    120.44 o
  -1   2   7     6185.75     6132.14    131.01 o
   0   2   7    10545.54    10159.51    202.73 o
   1   2   7      110.98      128.57     28.65 o
   2   2   7     5022.90     4936.23    120.21 o
   3   2   7       32.12       62.07     21.72 o
   4   2   7     2087.06     2195.86     60.19 o
   5   2   7      253.62      287.93     40.40 o
   6   2   7     2777.87     2903.88     76.73 o
   7   2   7      655.51      580.68     54.24 o
   8   2   7     2960.76     2730.36    116.58 o
  -8   3   7     1070.81      922.33    129.99 o
  -7   3   7      465.75      432.00     59.55 o
  -6   3   7    19917.14    20977.77    564.54 o
  -5   3   7    10268.26    11301.99    306.00 o
  -4   3   7    14183.55    14823.49    306.90 o
  -3   3   7     2174.49     2305.95     84.12 o
  -2   3   7     1140.56     1209.71     59.31 o
  -1   3   7    13721.97    13567.94    274.50 o
   0   3   7     1309.46     1374.86     71.66 o
   1   3   7     9686.28     9139.62    300.67 o
   2   3   7     6576.91     6426.97    142.63 o
   3   3   7    11908.59    11904.83    167.10 o
   4   3   7    10031.93    10098.17    145.53 o
   5   3   7    17990.43    18112.40    390.12 o
   6   3   7     4084.00     4257.66    118.97 o
   7   3   7      910.63      681.94     50.49 o
   8   3   7      591.35      581.38    118.11 o
  -8   4   7     3042.14     2818.81    277.57 o
  -7   4   7     5825.87     5644.25    280.27 o
  -6   4   7     1172.07     1250.93    104.63 o
  -5   4   7     1072.21     1039.58     88.34 o
  -4   4   7      296.36      521.56     63.06 o
  -3   4   7     6935.73     6640.21    157.99 o
  -2   4   7     1068.18     1155.80     64.03 o
  -1   4   7     1768.36     1956.82     82.48 o
   0   4   7    12357.50    12260.28    265.19 o
   1   4   7      824.38      733.02     72.64 o
   2   4   7    32144.60    29632.31    812.20 o
   3   4   7      564.37      521.18     37.22 o
   4   4   7      583.61      574.23     47.36 o
   5   4   7       12.75       -4.17     26.26 o
   6   4   7     5512.95     5168.11    205.16 o
   7   4   7      797.94      648.57    130.67 o
   8   4   7     9555.84    10100.47    502.56 o
  -8   5   7      891.65      632.01     88.34 o
  -7   5   7       22.09       58.66     47.61 o
  -6   5   7     2422.11     2405.64    139.24 o
  -5   5   7      301.61      355.98     53.63 o
  -4   5   7     4283.37     4339.00    149.18 o
  -3   5   7      938.62      988.83     62.50 o
  -2   5   7      942.20      963.36     60.09 o
  -1   5   7      228.10      288.09     36.49 o
   0   5   7    11881.35    11867.90    191.34 o
   1   5   7     5000.27     4645.13     95.28 o
   2   5   7     1039.51      956.06     85.77 o
   3   5   7     2367.13     2306.79    155.72 o
   4   5   7       17.03      -35.68     60.23 o
   5   5   7     8130.79     8244.22    364.15 o
   6   5   7     4306.58     4445.20    212.95 o
   7   5   7      805.93      947.38    108.93 o
   8   5   7       80.53      211.26     90.73 o
  -8   6   7      536.87      358.32    123.62 o
  -7   6   7        5.77      -42.90     48.27 o
  -6   6   7     3717.27     3557.64    235.05 o
  -5   6   7        8.35       24.48     43.69 o
  -4   6   7     2317.90     2320.57     87.66 o
  -3   6   7      736.17      740.25     67.26 o
  -2   6   7      168.80      152.81     34.03 o
  -1   6   7     4437.62     4302.98    108.38 o
   0   6   7      223.02      296.35     40.14 o
   1   6   7     4341.62     4289.33    135.50 o
   2   6   7       45.80       83.32     38.75 o
   3   6   7      530.36      336.50     54.23 o
   4   6   7      748.25      575.81     40.97 o
   5   6   7     2849.48     2722.70    150.81 o
   6   6   7     1146.32     1262.42    132.78 o
   7   6   7     1565.73     1675.00    163.63 o
   8   6   7        2.18       84.22     86.98 o
  -7   7   7      324.31      182.87     56.17 o
  -6   7   7        0.51      -36.92     49.60 o
  -5   7   7       72.81       92.04     38.58 o
  -4   7   7       37.61       51.72     41.01 o
  -3   7   7     1341.53     1485.12     97.62 o
  -2   7   7       41.20       43.06     41.95 o
  -1   7   7      571.16      578.38     67.10 o
   0   7   7      124.50      166.28     40.38 o
   1   7   7      113.78      127.89     22.95 o
   2   7   7      521.87      500.19     75.09 o
   3   7   7      325.74      259.27     63.78 o
   4   7   7       39.46       16.28     37.22 o
   5   7   7      173.60      226.47     85.36 o
   6   7   7      173.51      174.07     85.51 o
   7   7   7       75.40       66.28    116.91 o
  -7   8   7      453.75      289.20     92.59 o
  -6   8   7     1896.47     1765.27    209.79 o
  -5   8   7      185.81      159.59     55.63 o
  -4   8   7      318.82      275.59     45.62 o
  -3   8   7      346.81      275.77     50.55 o
  -2   8   7      246.26      236.22     45.58 o
  -1   8   7     1541.19     1693.85     77.44 o
   0   8   7     1078.00     1057.38     74.30 o
   1   8   7     1768.00     1812.39     80.53 o
   2   8   7      383.16      273.97     47.38 o
   3   8   7        0.28      -17.98     22.26 o
   4   8   7     1420.46     1356.94    175.92 o
   5   8   7     2316.69     2496.31    214.55 o
   6   8   7     2501.41     2451.55    227.10 o
   7   8   7      359.35      287.05    159.61 o
  -7   9   7      401.37      450.14    103.48 o
  -6   9   7     1140.76      691.55    176.59 o
  -5   9   7      505.51      410.51     79.84 o
  -4   9   7     4924.32     4599.31    179.98 o
  -3   9   7      523.05      458.15     55.17 o
  -2   9   7     1326.82     1391.15     94.56 o
  -1   9   7      568.50      539.81     49.79 o
   0   9   7       31.44       57.12     26.57 o
   1   9   7        1.12       93.07     52.43 o
   2   9   7     1201.70     1273.79     69.61 o
   3   9   7       41.11       44.24     29.38 o
   4   9   7     1183.88     1188.32    140.78 o
   5   9   7     6480.03     7086.74    336.42 o
   6   9   7     5353.20     5944.94    326.03 o
   7   9   7      660.52      753.15    177.73 o
  -6  10   7     4523.80     5110.28    441.89 o
  -5  10   7      693.18      503.06    105.61 o
  -4  10   7       26.07       67.40     56.02 o
  -3  10   7     1911.45     1833.77    110.28 o
  -2  10   7      398.63      298.47     46.17 o
  -1  10   7     6807.61     6724.53    204.62 o
   0  10   7    22666.52    22117.95    539.06 o
   1  10   7    16449.04    16366.96    391.42 o
   2  10   7    24289.11    23026.38    565.83 o
   3  10   7       51.07       29.02     30.47 o
   4  10   7      928.79     1199.55    141.46 o
   5  10   7     3539.37     4049.91    265.38 o
   6  10   7     7937.42     8532.80    487.53 o
  -6  11   7     8636.11     8711.70    584.83 o
  -5  11   7     2568.54     2704.85    246.12 o
  -4  11   7     4168.62     3525.77    332.63 o
  -3  11   7     1084.73      885.16     93.03 o
  -2  11   7     2943.08     2936.46    141.52 o
  -1  11   7     4919.94     4903.28    220.17 o
   0  11   7     3917.69     3975.18    165.67 o
   1  11   7     8009.10     7999.53    309.11 o
   2  11   7      777.86      501.67     83.33 o
   3  11   7      580.13      530.40    114.73 o
   4  11   7     2062.01     2189.06    196.76 o
   5  11   7     9402.86    10083.66    460.07 o
   6  11   7     2795.35     2993.62    373.88 o
  -5  12   7      330.15      241.03    115.65 o
  -4  12   7      709.44      500.87    104.99 o
  -3  12   7      586.87      489.60    146.74 o
  -2  12   7      219.96      172.10     62.57 o
  -1  12   7        0.30       76.68     66.61 o
   0  12   7       24.56       84.17     57.96 o
   1  12   7     8887.65     8742.93    306.54 o
   2  12   7      490.94      359.79     76.14 o
   3  12   7      894.85      845.01    138.13 o
   4  12   7     3739.59     4246.86    353.27 o
   5  12   7     2878.31     3354.64    446.38 o
  -4  13   7       87.51       82.52     69.26 o
  -3  13   7     4893.72     4547.36    366.50 o
  -2  13   7     1979.79     1920.18    146.49 o
  -1  13   7      484.72      369.25    115.99 o
   0  13   7       29.23       41.55     53.15 o
   1  13   7     1160.94     1181.65    110.62 o
   2  13   7     2169.07     1874.91    224.31 o
   3  13   7     1060.33      995.67    181.92 o
   4  13   7     3275.32     3640.98    347.20 o
  -3  14   7      120.34        8.69     61.82 o
  -2  14   7        0.52       38.53     59.00 o
  -1  14   7     1257.17     1029.61    301.38 o
   0  14   7      276.33      191.98     79.49 o
   1  14   7     1229.15      980.52    111.14 o
   2  14   7        0.40      -91.43    118.51 o
   3  14   7        5.50      146.85    143.62 o
  -1  15   7      942.06     1017.83    145.45 o
   0  15   7      185.70      235.75    120.64 o
   1  15   7        4.71      -36.22    108.02 o
  -8   0   8     2568.01     2251.33    648.06 o
  -7   0   8    14568.77    15745.46   1019.31 o
  -6   0   8    10337.88    11161.31    748.88 o
  -5   0   8    12148.47    13171.75    663.51 o
  -4   0   8     7363.14     8473.87    603.90 o
  -3   0   8        4.88      153.53     63.04 o
  -2   0   8    59604.09    60821.29   1862.15 o
  -1   0   8    41313.30    40372.30   1059.09 o
   0   0   8   183627.25   177881.48   6701.42 o
   1   0   8     3278.95     3280.31    128.27 o
   2   0   8    39452.68    39445.68   1156.63 o
   3   0   8    15907.32    16149.53    445.49 o
   4   0   8      930.28     1025.75    130.08 o
   5   0   8    32660.69    34041.65    961.07 o
   6   0   8     6879.14     7287.41    331.94 o
   7   0   8    29690.25    30923.45    897.06 o
   8   0   8     5226.96     5137.05    236.15 o
  -8   1   8      153.54      134.10     61.85 o
  -7   1   8     3851.39     4079.93    185.90 o
  -6   1   8      227.51      257.60     67.59 o
  -5   1   8      572.64      599.26     61.40 o
  -4   1   8     7743.05     8346.37    259.69 o
  -3   1   8    23051.41    24580.30    683.28 o
  -2   1   8    14744.00    15202.89    334.54 o
  -1   1   8    14049.77    13941.35    297.68 o
   0   1   8      696.88      808.55     52.13 o
   1   1   8     8401.61     8402.62    177.10 o
   2   1   8    14923.58    14792.12    290.36 o
   3   1   8    24595.87    24636.92    493.56 o
   4   1   8     7434.77     7696.72    156.74 o
   5   1   8      920.89     1018.98     62.13 o
   6   1   8        2.86        2.63     38.84 o
   7   1   8       73.41      102.58     39.14 o
   8   1   8        2.34      -40.06     40.06 o
  -8   2   8       22.06      -20.64     59.81 o
  -7   2   8     2264.34     2426.78    124.11 o
  -6   2   8     3485.59     3867.11    189.91 o
  -5   2   8     4405.46     4843.38    218.35 o
  -4   2   8     3637.29     4019.79    210.63 o
  -3   2   8     1990.70     2165.44    111.16 o
  -2   2   8    12236.64    12314.43    289.63 o
  -1   2   8      956.30     1076.42     73.42 o
   0   2   8    12620.72    12430.51    246.28 o
   1   2   8     3960.11     3862.42    100.47 o
   2   2   8      476.47      606.10     72.64 o
   3   2   8    12945.90    12720.23    259.90 o
   4   2   8      622.82      690.33     52.75 o
   5   2   8     1732.91     1852.33     86.24 o
   6   2   8       13.41       -0.65     25.62 o
   7   2   8      967.76      920.89     72.67 o
   8   2   8      663.22      584.28     69.98 o
  -8   3   8      183.32      139.98     61.14 o
  -7   3   8      141.72      181.60     62.09 o
  -6   3   8      203.40      232.84     73.35 o
  -5   3   8     1694.80     1978.50    113.33 o
  -4   3   8      158.20      320.67     75.37 o
  -3   3   8      969.06     1098.67     69.53 o
  -2   3   8     1132.93     1262.41     86.85 o
  -1   3   8     3468.64     3373.82    159.15 o
   0   3   8     1501.44     1558.10     68.70 o
   1   3   8     3669.49     3592.42    105.02 o
   2   3   8     3841.56     3708.41     96.92 o
   3   3   8      319.26      354.10     40.15 o
   4   3   8     2451.55     2615.70    130.50 o
   5   3   8     1561.49     1639.57     83.48 o
   6   3   8      202.90      232.89     35.18 o
   7   3   8      307.80      235.02     45.96 o
   8   3   8       24.59      -36.21     75.55 o
  -8   4   8      465.95      280.47     65.89 o
  -7   4   8     1247.61     1128.17     96.43 o
  -6   4   8      454.16      445.28     91.63 o
  -5   4   8     2543.48     2823.37    110.04 o
  -4   4   8     2063.67     2319.52    107.78 o
  -3   4   8     2937.54     2971.27    123.25 o
  -2   4   8     4126.16     4249.21    127.53 o
  -1   4   8     3665.34     3687.64    132.23 o
   0   4   8     8161.76     8173.49    186.56 o
   1   4   8     1838.02     1761.54    131.73 o
   2   4   8     6542.39     6315.35    274.91 o
   3   4   8     3625.49     3471.06    165.87 o
   4   4   8     1163.37     1065.14     67.64 o
   5   4   8     2418.83     2403.62    140.05 o
   6   4   8      640.81      592.22     52.26 o
   7   4   8      820.98      857.87    134.28 o
   8   4   8        5.08       68.10     67.44 o
  -8   5   8       61.55        4.43     47.60 o
  -7   5   8     1365.96     1165.07    150.84 o
  -6   5   8       45.88        7.49     39.04 o
  -5   5   8      385.34      284.11     59.30 o
  -4   5   8      308.78      424.32     65.32 o
  -3   5   8      956.47     1099.96     65.52 o
  -2   5   8     1945.10     1880.41    137.32 o
  -1   5   8      812.37      908.21     52.03 o
   0   5   8     9213.51     8892.76    196.79 o
   1   5   8     1152.11     1242.66     97.39 o
   2   5   8     1699.00     1743.55     79.55 o
   3   5   8     2079.92     1850.70    106.43 o
   4   5   8      163.31      134.57     34.93 o
   5   5   8      615.38      549.46     94.40 o
   6   5   8      845.48      713.22     88.80 o
   7   5   8       81.39      207.25    102.05 o
  -7   6   8     3390.21     3229.89    271.76 o
  -6   6   8     2117.19     2104.06    208.62 o
  -5   6   8     5868.41     5705.17    232.15 o
  -4   6   8      593.26      558.18     62.91 o
  -3   6   8     3498.82     3581.60    148.14 o
  -2   6   8     5632.46     5685.26    155.56 o
  -1   6   8      213.23      261.14     39.29 o
   0   6   8    27754.43    27702.46    492.88 o
   1   6   8     1438.80     1431.33     72.30 o
   2   6   8    24076.97    23490.44    548.09 o
   3   6   8       91.40      138.34     51.62 o
   4   6   8     3277.14     2868.31    180.59 o
   5   6   8     4481.22     4590.00    242.15 o
   6   6   8      112.61       76.95     84.95 o
   7   6   8     7292.54     7600.83    343.58 o
  -7   7   8     1000.36      943.04    189.74 o
  -6   7   8      119.38       80.48     48.95 o
  -5   7   8     1565.69     1375.55    208.69 o
  -4   7   8    13531.51    13174.51    311.53 o
  -3   7   8    70930.64    71559.45   1493.91 o
  -2   7   8    34109.71    33931.95    627.62 o
  -1   7   8    26182.72    26674.79    506.14 o
   0   7   8     7713.64     7883.27    208.33 o
   1   7   8    24976.88    24346.28    486.47 o
   2   7   8    44493.43    42925.48   1269.81 o
   3   7   8    21437.00    19866.32    695.45 o
   4   7   8    11089.52    12152.66    440.99 o
   5   7   8     2642.43     2597.49    314.95 o
   6   7   8     1215.12     1697.13    281.67 o
   7   7   8      135.13      137.03     94.36 o
  -7   8   8     2146.13     1971.08    304.75 o
  -6   8   8    17190.66    17507.62   1279.26 o
  -5   8   8      353.44      375.17     86.10 o
  -4   8   8     6040.08     5768.67    238.17 o
  -3   8   8    12489.09    12687.24    287.34 o
  -2   8   8      463.32      464.31     62.16 o
  -1   8   8    13253.00    13339.42    361.26 o
   0   8   8    10426.82    10121.88    274.77 o
   1   8   8    13116.51    12508.95    376.68 o
   2   8   8     6664.09     6361.12    176.90 o
   3   8   8       92.90      111.72     41.61 o
   4   8   8     3410.10     3992.14    245.11 o
   5   8   8     7911.55     9055.59    435.83 o
   6   8   8     6567.76     6855.29    313.78 o
   7   8   8     1785.99     1651.94    191.44 o
  -6   9   8        3.31      -31.19     53.72 o
  -5   9   8     2779.48     2521.62    271.44 o
  -4   9   8       83.18       93.46     47.61 o
  -3   9   8      962.99      961.06     74.58 o
  -2   9   8      333.53      466.58     78.45 o
  -1   9   8      224.76      256.72     40.47 o
   0   9   8     6130.97     6086.38    221.32 o
   1   9   8      636.64      641.87     93.18 o
   2   9   8     3762.13     3706.43    153.65 o
   3   9   8     1226.64      981.89     72.80 o
   4   9   8      799.52     1132.48    167.37 o
   5   9   8       93.99        0.90     88.47 o
   6   9   8      705.03      694.78    143.77 o
  -6  10   8      919.93      763.76    143.92 o
  -5  10   8        6.30       16.76     37.94 o
  -4  10   8      110.89       64.20     50.38 o
  -3  10   8     3790.04     3693.33    128.54 o
  -2  10   8      576.63      514.33     68.98 o
  -1  10   8     6270.64     6269.74    208.54 o
   0  10   8      180.14      211.67     34.18 o
   1  10   8     5666.20     5402.87    233.89 o
   2  10   8      143.93      113.34     41.95 o
   3  10   8      704.60      593.70    133.52 o
   4  10   8      643.71      833.30    142.08 o
   5  10   8       11.52      -24.90     83.57 o
   6  10   8     2855.94     3421.33    274.60 o
  -5  11   8      455.68      307.83     89.14 o
  -4  11   8      117.68       73.70     60.82 o
  -3  11   8      259.57      229.57     53.64 o
  -2  11   8      200.38      153.05     47.21 o
  -1  11   8       15.18       12.99     41.64 o
   0  11   8        1.07       -2.07     45.03 o
   1  11   8        8.13      -50.93     50.93 o
   2  11   8      193.13      100.32     56.66 o
   3  11   8       61.79       62.65     36.96 o
   4  11   8      321.88      373.31    108.29 o
   5  11   8     1171.48     1281.81    187.74 o
  -5  12   8      379.93      305.01    102.64 o
  -4  12   8     1458.08     1018.57    178.03 o
  -3  12   8        6.01       -8.91     54.02 o
  -2  12   8      657.45      676.31    103.80 o
  -1  12   8     1178.61     1113.63    113.56 o
   0  12   8      148.59       98.75     59.74 o
   1  12   8        5.05      -41.04     49.65 o
   2  12   8     1406.89     1247.03    190.16 o
   3  12   8        4.51       25.97     70.39 o
   4  12   8       11.07      -48.78     92.91 o
   5  12   8      631.19      721.47    218.23 o
  -4  13   8      864.95      636.14    124.38 o
  -3  13   8     8825.01     8417.28    441.54 o
  -2  13   8     7398.58     7242.32    336.94 o
  -1  13   8     5484.07     5334.00    239.93 o
   0  13   8      217.32      232.30     73.58 o
   1  13   8     1049.81      885.35    201.22 o
   2  13   8     4074.21     4405.58    247.14 o
   3  13   8     2122.13     2720.41    268.28 o
   4  13   8     3061.60     3460.04    290.17 o
  -3  14   8       77.96       96.16     94.12 o
  -2  14   8     1136.79      971.38    133.53 o
  -1  14   8    13570.64    13361.50    638.13 o
   0  14   8    13339.76    13236.71    437.44 o
   1  14   8     9539.96     9324.54    542.63 o
   2  14   8     2706.22     2910.40    462.53 o
  -8   1   9       11.05       -5.74     44.44 o
  -7   1   9     1802.39     1979.46    132.95 o
  -6   1   9      715.96      825.14     81.69 o
  -5   1   9        0.98        8.32     37.34 o
  -4   1   9     3357.73     3749.16    233.58 o
  -3   1   9     3178.98     3363.91    151.11 o
  -2   1   9     1512.52     1615.90    136.21 o
  -1   1   9      753.45      880.48     64.82 o
   0   1   9      791.90      898.34     67.18 o
   1   1   9     1144.69     1215.19     65.15 o
   2   1   9     1648.14     1676.20    137.44 o
   3   1   9      983.44     1086.67     72.70 o
   4   1   9      517.78      574.56     43.37 o
   5   1   9       80.87      106.32     42.65 o
   6   1   9       14.95       35.11     53.20 o
   7   1   9      218.01      207.68     52.44 o
   8   1   9      670.23      578.32     80.31 o
  -8   2   9     1500.79     1162.84    122.22 o
  -7   2   9       11.41       46.51     50.75 o
  -6   2   9      381.89      379.59     74.61 o
  -5   2   9      416.12      445.32     71.32 o
  -4   2   9        1.54       41.83     42.25 o
  -3   2   9      555.22      610.08     83.41 o
  -2   2   9        2.32        4.14     62.19 o
  -1   2   9    11793.17    11397.28    244.67 o
   0   2   9       77.95       70.61     43.12 o
   1   2   9      693.78      687.65     61.29 o
   2   2   9     4354.59     4283.17    137.13 o
   3   2   9     2404.04     2393.70    107.36 o
   4   2   9       12.26      -21.91     23.95 o
   5   2   9      906.07      947.62     65.32 o
   6   2   9      706.39      751.80     75.07 o
   7   2   9      143.99       92.28     44.13 o
   8   2   9     1288.70     1448.42    159.45 o
  -8   3   9     1255.49      832.10    103.53 o
  -7   3   9      196.28      206.86     59.83 o
  -6   3   9     4752.99     5047.23    286.01 o
  -5   3   9     8182.70     9375.52    324.01 o
  -4   3   9    20271.25    21880.37    519.77 o
  -3   3   9     4620.09     4972.06    158.68 o
  -2   3   9     1994.92     2129.97    108.62 o
  -1   3   9     3116.74     3335.33    114.56 o
   0   3   9      372.80      422.96     60.66 o
   1   3   9     7227.88     7311.67    197.20 o
   2   3   9     1458.37     1634.10     92.70 o
   3   3   9    14038.44    14160.03    291.87 o
   4   3   9    13946.02    14346.23    262.39 o
   5   3   9    43956.13    45220.18    965.02 o
   6   3   9      344.97      344.80     51.78 o
   7   3   9     4476.95     4239.79    283.80 o
  -8   4   9      325.10      261.11     70.35 o
  -7   4   9     7645.62     7647.12    398.87 o
  -6   4   9     8191.79     8306.96    314.33 o
  -5   4   9     9682.40    10385.82    344.44 o
  -4   4   9     5691.07     6076.50    174.35 o
  -3   4   9     1830.15     2078.53    109.59 o
  -2   4   9       10.97       41.90     35.82 o
  -1   4   9    19756.41    20075.61    426.89 o
   0   4   9     6683.28     7228.89    305.89 o
   1   4   9    16013.25    15514.23    486.40 o
   2   4   9    29844.61    28670.42    608.84 o
   3   4   9     1889.79     1696.23     73.16 o
   4   4   9    11463.51    11356.63    234.86 o
   5   4   9     2829.79     2929.24    103.00 o
   6   4   9     2437.90     2364.00    261.66 o
   7   4   9     5066.19     5283.27    232.62 o
  -7   5   9     3602.46     3328.91    266.85 o
  -6   5   9      788.26      744.78     92.55 o
  -5   5   9       58.57       48.74     65.81 o
  -4   5   9      308.62      410.54     64.17 o
  -3   5   9      373.10      418.12     57.02 o
  -2   5   9       86.45      152.88     51.78 o
  -1   5   9      509.77      585.28     52.56 o
   0   5   9      426.42      471.19     41.65 o
   1   5   9      253.69      254.60     54.22 o
   2   5   9       10.38       24.81     44.07 o
   3   5   9      247.25      205.90     26.66 o
   4   5   9     2246.91     2177.43    115.06 o
   5   5   9     4045.96     3687.59    536.10 o
   6   5   9        7.83        2.41     37.00 o
   7   5   9     5250.64     5675.67    281.65 o
  -7   6   9     2265.08     2089.91    338.85 o
  -6   6   9     1033.65      935.46    107.00 o
  -5   6   9     1631.14     1709.47    232.95 o
  -4   6   9      600.76      677.53     68.07 o
  -3   6   9      464.55      494.91     63.44 o
  -2   6   9     1785.90     1852.50     82.97 o
  -1   6   9       76.14      122.83     43.47 o
   0   6   9     9822.36     9491.21    261.84 o
   1   6   9      397.27      365.10     46.16 o
   2   6   9     5159.80     4841.15    203.28 o
   3   6   9      146.09      113.86     40.31 o
   4   6   9       70.87      127.44     43.91 o
   5   6   9     1309.01     1393.64    175.26 o
   6   6   9     1682.10     1708.30    192.95 o
   7   6   9     2941.14     3169.19    256.05 o
  -7   7   9       60.67       84.26     57.26 o
  -6   7   9      309.01      276.90     84.12 o
  -5   7   9        0.49        8.03     49.72 o
  -4   7   9      346.32      325.82     65.75 o
  -3   7   9      273.49      290.26     59.34 o
  -2   7   9       15.78      -25.56     37.49 o
  -1   7   9      366.00      440.64     71.88 o
   0   7   9       43.06        6.03     31.82 o
   1   7   9        5.79       47.11     30.07 o
   2   7   9      100.51      109.37     51.25 o
   3   7   9       16.59       45.38     43.27 o
   4   7   9       31.65       44.50     37.22 o
   5   7   9       11.41      -25.91     35.65 o
   6   7   9       45.93      -18.23     72.43 o
   7   7   9       12.53       90.60     90.54 o
  -6   8   9      308.42      227.74     77.08 o
  -5   8   9      108.69      141.56     48.55 o
  -4   8   9      227.50      156.13     58.32 o
  -3   8   9      381.79      282.02     60.67 o
  -2   8   9     1109.60     1044.12     73.91 o
  -1   8   9       81.11       84.64     44.35 o
   0   8   9      309.37      243.67     35.82 o
   1   8   9       54.26       60.52     27.53 o
   2   8   9      133.36      101.51     53.19 o
   3   8   9      161.66       94.18     37.02 o
   4   8   9       72.84       99.74     51.68 o
   5   8   9     1552.85     1869.59    196.17 o
   6   8   9      741.65      776.04    170.43 o
  -6   9   9      808.27      634.17    126.69 o
  -5   9   9      780.28      574.01    134.51 o
  -4   9   9        0.45       32.03     44.15 o
  -3   9   9       10.06       47.28     63.07 o
  -2   9   9       87.56      103.48     44.38 o
  -1   9   9       15.58       37.14     32.41 o
   0   9   9      120.71       58.56     46.46 o
   1   9   9       14.61        7.58     23.34 o
   2   9   9      333.20      338.00     47.80 o
   3   9   9        0.33      -17.50     40.77 o
   4   9   9      237.71      138.58     59.30 o
   5   9   9     1137.50     1246.09    149.87 o
   6   9   9      894.61      793.78    160.50 o
  -6  10   9     4793.83     4836.07    607.33 o
  -5  10   9     3704.12     3193.13    315.68 o
  -4  10   9      102.54       96.60     54.84 o
  -3  10   9     6495.45     5894.90    276.43 o
  -2  10   9     4754.98     4739.03    216.28 o
  -1  10   9    11378.08    10971.36    420.30 o
   0  10   9     1758.78     1487.89    146.74 o
   1  10   9     4545.80     4132.16    223.23 o
   2  10   9     4039.38     3647.42    256.49 o
   3  10   9      141.27      164.71     75.09 o
   4  10   9      136.72      124.24    121.01 o
   5  10   9     3315.10     3871.38    285.80 o
  -5  11   9     1344.67     1118.22    231.97 o
  -4  11   9     7228.54     6482.57    328.27 o
  -3  11   9     2173.69     2191.98    195.50 o
  -2  11   9     3551.11     3379.82    217.40 o
  -1  11   9     4181.60     3578.55    364.05 o
   0  11   9      896.12      601.38    122.47 o
   1  11   9     3270.22     2931.20    286.26 o
   2  11   9      489.53      239.06     78.41 o
   3  11   9     6498.61     5731.16    809.84 o
   4  11   9     5660.68     6123.92    408.08 o
   5  11   9    26629.69    28493.03   1067.77 o
  -4  12   9     1808.46     1093.21    207.93 o
  -3  12   9      110.04       77.61     61.86 o
  -2  12   9     2904.92     2595.21    234.40 o
  -1  12   9     2285.08     1789.40    202.68 o
   0  12   9       11.14      -18.53     74.88 o
   1  12   9      183.88      154.66     57.34 o
   2  12   9      176.25      162.94     76.46 o
   3  12   9      749.63      975.16    201.56 o
   4  12   9     3976.46     3850.02    733.45 o
  -3  13   9     2760.77     2681.52    268.51 o
  -2  13   9     4591.84     4821.68    292.35 o
  -1  13   9      925.61      784.12    161.99 o
   0  13   9      309.92      319.72    117.84 o
   1  13   9     2299.23     1927.63    133.40 o
   2  13   9     1017.45      943.52    202.25 o
   3  13   9     2562.85     2784.04    267.41 o
  -2  14   9      176.70      208.39    101.22 o
  -1  14   9        8.36      105.89     93.33 o
   0  14   9     1760.92     1387.93    192.20 o
   1  14   9        0.34      -61.47     79.50 o
  -8   0  10     7777.55     7926.14    476.67 o
  -7   0  10     7057.57     7434.81    389.24 o
  -6   0  10     1545.59     1473.84    140.54 o
  -5   0  10     6692.70     7686.93    302.07 o
  -4   0  10     2804.82     3600.20    331.47 o
  -3   0  10     9968.27    10506.32    692.11 o
  -2   0  10     6907.05     7201.47    335.10 o
  -1   0  10    17554.90    18290.65    541.12 o
   0   0  10     7830.78     8170.44    398.45 o
   1   0  10    22317.98    23519.37    737.34 o
   2   0  10     4287.97     4560.12    187.90 o
   3   0  10      892.47     1218.65    209.78 o
   4   0  10     4262.04     4317.27    136.03 o
   5   0  10       88.19      186.26     93.20 o
   6   0  10     8870.56     9360.40    433.11 o
   7   0  10       68.46       84.82     81.51 o
  -8   1  10       33.11       91.44    108.66 o
  -7   1  10     1082.77      710.92    191.74 o
  -6   1  10     2270.90     2407.89    249.54 o
  -5   1  10      499.06      456.68     78.48 o
  -4   1  10     9079.24    10320.54    569.51 o
  -3   1  10    10942.22    11859.39    361.39 o
  -2   1  10      361.82      513.36     70.53 o
  -1   1  10     6663.77     6610.75    182.80 o
   0   1  10     3629.14     3813.56    161.70 o
   1   1  10       41.16       46.46     39.29 o
   2   1  10     2576.62     2678.36    110.84 o
   3   1  10     4708.02     4844.94    147.74 o
   4   1  10     1627.78     1724.51     67.45 o
   5   1  10     5147.49     5426.89    151.42 o
   6   1  10      617.50      654.62     81.39 o
   7   1  10      858.71      648.37     74.01 o
  -7   2  10      979.36      726.02    101.07 o
  -6   2  10      808.01      885.01     97.75 o
  -5   2  10     1908.56     1968.23    124.45 o
  -4   2  10     1315.09     1414.42    114.64 o
  -3   2  10     1228.92     1413.98    126.54 o
  -2   2  10     2243.20     2302.57    120.43 o
  -1   2  10     8322.20     8247.50    246.31 o
   0   2  10     1011.45     1098.95     88.96 o
   1   2  10     4750.21     5072.09    165.71 o
   2   2  10     6517.60     6486.90    174.11 o
   3   2  10     1741.55     1918.18    161.92 o
   4   2  10     2805.50     2897.93     86.41 o
   5   2  10      371.77      514.26     50.36 o
   6   2  10      369.13      408.10     67.01 o
   7   2  10      311.48      284.07     66.05 o
  -7   3  10      647.74      442.84    108.64 o
  -6   3  10      159.46      131.18     57.57 o
  -5   3  10        6.94       13.87     46.50 o
  -4   3  10     3314.73     3620.09    152.94 o
  -3   3  10       60.81       71.01     41.69 o
  -2   3  10     2881.17     3131.38    158.48 o
  -1   3  10      235.27      315.06     60.70 o
   0   3  10      411.60      496.36     58.61 o
   1   3  10      696.95      697.97     68.04 o
   2   3  10      793.85      877.79    180.76 o
   3   3  10     3792.43     3998.72    149.24 o
   4   3  10     1220.33     1268.58     60.50 o
   5   3  10     1562.44     1599.24    111.81 o
   6   3  10      977.04     1086.41    134.39 o
   7   3  10       49.01       41.08     39.21 o
  -7   4  10      134.21       89.17     59.25 o
  -6   4  10     2294.47     2458.29    179.10 o
  -5   4  10       41.21      -70.44     70.44 o
  -4   4  10     2770.18     2916.69    120.94 o
  -3   4  10     2547.26     2707.88    109.67 o
  -2   4  10      580.42      726.14     67.02 o
  -1   4  10     6140.45     6124.32    181.15 o
   0   4  10      430.50      485.69     71.32 o
   1   4  10     5091.53     5095.12    156.32 o
   2   4  10      620.31      651.17     65.44 o
   3   4  10     1033.99     1059.32     69.52 o
   4   4  10     2906.92     2892.60    104.52 o
   5   4  10       60.87       42.24     28.65 o
   6   4  10     1950.65     2017.19    314.08 o
   7   4  10       32.64       56.17     73.96 o
  -7   5  10        0.74       51.36     47.39 o
  -6   5  10      897.74      830.49     94.05 o
  -5   5  10      756.41      782.56     92.89 o
  -4   5  10        1.43        1.21     38.68 o
  -3   5  10     2536.41     2594.08    114.50 o
  -2   5  10     1658.14     1756.41     90.61 o
  -1   5  10      118.61       80.31     44.50 o
   0   5  10     1075.47     1331.70    167.33 o
   1   5  10     2365.66     2697.48    168.13 o
   2   5  10     1009.34     1057.55     77.38 o
   3   5  10     2255.56     2243.55     74.11 o
   4   5  10      246.95      173.42     37.25 o
   5   5  10        1.32      -20.02     20.02 o
   6   5  10     2909.49     3356.67    269.51 o
   7   5  10       35.66       93.27     83.24 o
  -7   6  10     3015.75     2573.32    301.09 o
  -6   6  10     4611.21     4131.42    480.94 o
  -5   6  10       88.93       93.68     57.88 o
  -4   6  10     3791.36     4022.55    176.71 o
  -3   6  10     2449.98     2687.09    109.26 o
  -2   6  10      437.47      535.78     67.56 o
  -1   6  10     8916.82     9083.27    269.61 o
   0   6  10     4221.38     4201.33    139.87 o
   1   6  10    20327.04    19305.44    821.93 o
   2   6  10     6880.07     6517.82    309.34 o
   3   6  10    11240.87     9990.58    914.21 o
   4   6  10     1408.62     1583.65    169.63 o
   5   6  10        1.30       45.94     45.14 o
   6   6  10    12353.86    13445.53    646.30 o
   7   6  10     1642.34     1590.90    182.58 o
  -6   7  10    11147.20    10486.72   1046.31 o
  -5   7  10      184.29       94.98     54.89 o
  -4   7  10     8755.77     8965.61    474.81 o
  -3   7  10     5020.84     5024.26    173.60 o
  -2   7  10     6058.40     6151.20    185.98 o
  -1   7  10    11381.36    11446.04    265.55 o
   0   7  10      832.53      853.95     66.71 o
   1   7  10     3834.50     3497.87    203.11 o
   2   7  10     9986.38     9392.02    329.07 o
   3   7  10    12223.81    10410.24    903.00 o
   4   7  10      111.89       84.26     32.50 o
   5   7  10     4435.34     4769.54    288.56 o
   6   7  10      179.66       18.74     83.05 o
  -6   8  10       24.80      -45.88     51.23 o
  -5   8  10       58.40      189.97     63.44 o
  -4   8  10      290.74      268.64     68.81 o
  -3   8  10     2224.10     2079.52    112.18 o
  -2   8  10      778.13      678.74     66.08 o
  -1   8  10      448.35      435.94     50.13 o
   0   8  10     1842.82     1542.18     94.11 o
   1   8  10     1875.55     1886.71    156.93 o
   2   8  10    10055.60     8999.14    450.36 o
   3   8  10       10.70      -33.74     33.74 o
   4   8  10     1190.73     1025.72    245.50 o
   5   8  10      579.48      799.86    149.86 o
   6   8  10     2018.57     2168.98    192.55 o
  -6   9  10      223.82      118.13     56.83 o
  -5   9  10        2.88       57.66     61.52 o
  -4   9  10      316.57      207.26     66.94 o
  -3   9  10     1737.71     1602.54    129.37 o
  -2   9  10     5017.05     5009.83    196.33 o
  -1   9  10     1869.59     1833.72    137.58 o
   0   9  10     4563.80     4192.32    221.76 o
   1   9  10     3515.13     3382.23    209.91 o
   2   9  10      173.95       29.52    108.00 o
   3   9  10     2149.49     1396.31    482.38 o
   4   9  10       65.94      163.95    124.48 o
   5   9  10       18.53      190.61    113.05 o
  -5  10  10     1856.14     1257.10    328.59 o
  -4  10  10       37.63       75.41     63.29 o
  -3  10  10       35.99      105.50     64.31 o
  -2  10  10     2202.08     2324.01    230.15 o
  -1  10  10      452.35      215.10     70.77 o
   0  10  10     1824.16     1799.25    187.73 o
   1  10  10       28.07      109.49     59.75 o
   2  10  10     2224.16     1703.17    276.40 o
   3  10  10     1353.70     1029.16    486.74 o
   4  10  10      885.67      889.19    166.49 o
   5  10  10     5319.62     5644.30    325.60 o
  -4  11  10      223.91      232.70     66.07 o
  -3  11  10       29.97      118.97     68.52 o
  -2  11  10       90.14       64.56     60.74 o
  -1  11  10      161.59      134.19     60.92 o
   0  11  10      491.08      323.92     62.38 o
   1  11  10      392.21      347.82     69.95 o
   2  11  10      238.97      175.74     82.21 o
   3  11  10     1407.65     1690.47    250.48 o
   4  11  10        0.68       48.56    100.67 o
  -4  12  10        4.02      114.58     63.33 o
  -3  12  10      719.83      575.55     94.94 o
  -2  12  10      200.80      194.19     64.87 o
  -1  12  10      115.55      134.60     47.52 o
   0  12  10     2861.66     2626.05    174.48 o
   1  12  10        3.70      -48.72     60.01 o
   2  12  10       25.29      -16.14     39.45 o
   3  12  10     2983.64     3311.37    456.59 o
  -2  13  10     6488.92     5513.52    677.77 o
  -1  13  10     1769.11     1485.99    138.19 o
   0  13  10      603.19      561.58    166.75 o
   1  13  10     1746.16     1103.20    294.68 o
   2  13  10     1137.29      897.93    247.67 o
  -7   1  11       21.36      -42.09     61.80 o
  -6   1  11      261.85      118.32     71.09 o
  -5   1  11      571.94      446.41     79.47 o
  -4   1  11     1075.59     1031.95    109.56 o
  -3   1  11     1327.54     1738.34    140.70 o
  -2   1  11        1.06       36.27     45.92 o
  -1   1  11      306.64      336.53     65.20 o
   0   1  11     1764.50     1862.36    126.50 o
   1   1  11      119.90      160.53     51.93 o
   2   1  11      497.19      401.27     68.58 o
   3   1  11      234.55      184.62     64.96 o
   4   1  11       19.60       53.31     35.46 o
   5   1  11     1539.76     1743.84    131.28 o
   6   1  11      522.77      555.20     65.20 o
   7   1  11      499.64      407.25     57.63 o
  -7   2  11      178.31      110.19     62.06 o
  -6   2  11      188.29      130.94     55.54 o
  -5   2  11      570.41      505.64     80.92 o
  -4   2  11        0.10       12.98     51.79 o
  -3   2  11     3206.00     3634.89    166.54 o
  -2   2  11        0.58       21.53     43.36 o
  -1   2  11      273.32      310.39     63.67 o
   0   2  11     2988.08     3063.37    148.79 o
   1   2  11     1446.93     1503.54    113.93 o
   2   2  11      891.86     1115.83     89.93 o
   3   2  11      353.65      345.01     71.98 o
   4   2  11      255.61      280.48     46.96 o
   5   2  11        0.03      -18.25     37.95 o
   6   2  11     2152.98     2363.56    235.54 o
   7   2  11      173.76      133.71     51.94 o
  -7   3  11     1191.61      799.87    128.28 o
  -6   3  11       34.85      -68.94     70.27 o
  -5   3  11     1775.35     2082.83    135.00 o
  -4   3  11    16986.77    18452.03    546.15 o
  -3   3  11    23142.56    25506.06    544.87 o
  -2   3  11    22687.21    24302.49    578.94 o
  -1   3  11     6620.78     6956.53    232.44 o
   0   3  11      133.09       45.72     51.45 o
   1   3  11      849.48      818.99     77.14 o
   2   3  11    21374.28    21519.88    449.55 o
   3   3  11     9319.90     9169.20    257.21 o
   4   3  11    28086.13    28522.67    520.27 o
   5   3  11     8428.24     8515.93    206.45 o
   6   3  11     1176.89     1080.40    144.18 o
   7   3  11       43.71       23.94     59.98 o
  -7   4  11     4807.46     4885.02    367.70 o
  -6   4  11    16411.23    17895.51    997.70 o
  -5   4  11    13135.90    14290.36    506.31 o
  -4   4  11     9036.44     9583.02    308.22 o
  -3   4  11     2078.22     2320.78    140.89 o
  -2   4  11    15566.13    16262.79    342.83 o
  -1   4  11    48099.00    49655.61   1116.44 o
   0   4  11    32105.93    33167.32    714.61 o
   1   4  11    16905.38    17100.36    641.13 o
   2   4  11     6107.53     6121.35    187.64 o
   3   4  11      668.30      591.90     65.74 o
   4   4  11       16.54      -14.03     36.18 o
   5   4  11    11610.61    11404.78    580.63 o
   6   4  11     5169.50     4905.15    426.64 o
   7   4  11     7414.03     7888.25    408.70 o
  -7   5  11      153.51      113.90     80.03 o
  -6   5  11      634.11      510.74     98.55 o
  -5   5  11      199.91      269.75     67.43 o
  -4   5  11       77.43       11.31     60.19 o
  -3   5  11      392.48      323.39     71.13 o
  -2   5  11     2174.69     2216.92    102.42 o
  -1   5  11     4394.29     4335.92    173.60 o
   0   5  11     3855.76     4092.70    233.91 o
   1   5  11      520.56      511.03     61.47 o
   2   5  11     5397.53     5301.92    313.08 o
   3   5  11      806.80      558.72     80.85 o
   4   5  11     2936.13     2550.71    167.64 o
   5   5  11      127.30       74.50     53.34 o
   6   5  11       77.93       90.56    115.35 o
  -6   6  11      745.00      805.10    186.57 o
  -5   6  11       90.01       13.97     44.10 o
  -4   6  11      288.47      254.68     74.89 o
  -3   6  11     3034.95     3333.01    152.47 o
  -2   6  11      134.99      215.66     53.03 o
  -1   6  11     5613.12     5921.94    303.92 o
   0   6  11      566.54      437.93     48.24 o
   1   6  11     3211.24     3043.76    222.73 o
   2   6  11      279.63      207.65     40.70 o
   3   6  11      190.84      134.95     37.68 o
   4   6  11      492.76      379.11    174.66 o
   5   6  11      148.05       79.85     36.68 o
   6   6  11     2590.02     2862.11    243.42 o
  -6   7  11      303.19      362.40     76.33 o
  -5   7  11       11.43       31.21     71.86 o
  -4   7  11      187.78      191.93     68.26 o
  -3   7  11        0.06       10.92     54.32 o
  -2   7  11        3.85        6.49     64.88 o
  -1   7  11      393.51      396.54     53.24 o
   0   7  11       20.30       12.65     57.70 o
   1   7  11      416.52      299.56     39.21 o
   2   7  11        7.95       20.75     23.37 o
   3   7  11      213.94       93.98     49.23 o
   4   7  11       36.25      101.57     54.21 o
   5   7  11     1040.70     1185.93    205.64 o
   6   7  11       15.60     -102.27    102.27 o
  -6   8  11       92.85      123.33     60.91 o
  -5   8  11      160.14       82.79     62.86 o
  -4   8  11       90.92       56.48     53.02 o
  -3   8  11      237.88      129.71     56.09 o
  -2   8  11       61.81       91.12     53.77 o
  -1   8  11      132.13       94.59     51.58 o
   0   8  11       15.99      -27.16     36.12 o
   1   8  11       55.21        2.38     32.08 o
   2   8  11        0.92      -68.71     68.71 o
   3   8  11      137.05        7.80     54.20 o
   4   8  11        1.94       25.34     43.86 o
   5   8  11        0.03       26.38     98.12 o
  -5   9  11       52.12       52.18     59.08 o
  -4   9  11       61.02       96.09     58.96 o
  -3   9  11       18.84       -7.71     38.35 o
  -2   9  11     1931.67     1817.78    101.94 o
  -1   9  11     1276.33     1104.32     96.18 o
   0   9  11     3793.62     3546.52    132.07 o
   1   9  11       18.18        4.51     39.02 o
   2   9  11      758.89      636.58    110.91 o
   3   9  11     1267.55      688.29    220.61 o
   4   9  11      945.02      919.50    199.94 o
   5   9  11        4.12       24.11     94.43 o
  -5  10  11     8411.35     7509.63    601.20 o
  -4  10  11     4627.83     4149.62    393.48 o
  -3  10  11       17.97       40.88     45.99 o
  -2  10  11     6143.78     5817.83    452.88 o
  -1  10  11    12576.89    11881.16    697.42 o
   0  10  11     7283.16     6468.87    406.28 o
   1  10  11     3792.26     3532.21    185.42 o
   2  10  11     1697.45     1226.54    331.21 o
   3  10  11      487.68      240.49    100.13 o
   4  10  11      973.50     1080.12    189.50 o
  -4  11  11     9676.04     8677.55    777.28 o
  -3  11  11    11729.83    11056.13    735.37 o
  -2  11  11    12200.45    11941.57    667.29 o
  -1  11  11     6016.83     6163.25    246.11 o
   0  11  11      184.05       41.64     67.74 o
   1  11  11      802.75      674.38     99.43 o
   2  11  11    19557.53    14257.44   2075.46 o
   3  11  11     7682.27     8353.56    639.52 o
   4  11  11    15411.47    16195.82    769.89 o
  -3  12  11       51.31       -6.53     43.44 o
  -2  12  11        5.57      -17.14     49.13 o
  -1  12  11      958.70      659.74    171.39 o
   0  12  11     2963.04     2868.05    582.13 o
   1  12  11     2129.63     1681.46    146.19 o
   2  12  11     1027.61      621.44    270.85 o
  -1  13  11      511.42      425.79    126.75 o
   0  13  11      644.72      610.67    128.10 o
   1  13  11      509.23      373.36    213.17 o
  -7   0  12    14478.96    15677.55    605.29 o
  -6   0  12     1021.48      919.58    136.31 o
  -5   0  12     1370.63     1074.68    274.74 o
  -4   0  12       15.57      -89.04    103.13 o
  -3   0  12      307.65      302.65    100.42 o
  -2   0  12     3807.68     4204.93    273.72 o
  -1   0  12      124.37      128.82     74.69 o
   0   0  12     7049.31     7716.75    313.04 o
   1   0  12    10944.53    10974.44    388.64 o
   2   0  12    61662.55    63737.27   2083.56 o
   3   0  12      664.01      693.63    114.79 o
   4   0  12    11358.39    11316.42    447.96 o
   5   0  12     7216.97     7195.90    338.94 o
   6   0  12      829.87      788.04    162.85 o
  -7   1  12      159.23      153.86     75.94 o
  -6   1  12     2012.51     1847.16    137.60 o
  -5   1  12      676.94      634.37    103.26 o
  -4   1  12     8100.23     9556.69    408.24 o
  -3   1  12      955.04      854.59    110.22 o
  -2   1  12      724.38      794.23     85.61 o
  -1   1  12      127.42      150.33     59.46 o
   0   1  12     1780.24     2049.25    191.65 o
   1   1  12      833.97      711.48     79.62 o
   2   1  12       19.12      -25.64     44.97 o
   3   1  12       80.95      137.82     67.73 o
   4   1  12       52.30       67.31     71.98 o
   5   1  12     9908.49     9879.43    312.10 o
   6   1  12     2257.21     2293.28    137.66 o
  -7   2  12     1220.42     1050.39    170.35 o
  -6   2  12      400.97      571.25    105.98 o
  -5   2  12     2838.17     3253.39    199.26 o
  -4   2  12      205.07      175.62     63.84 o
  -3   2  12     2590.44     2952.07    242.56 o
  -2   2  12     1864.01     1993.82    144.29 o
  -1   2  12     1322.07     1340.43    115.95 o
   0   2  12     3595.75     3972.21    158.44 o
   1   2  12      544.37      526.19     80.03 o
   2   2  12     1623.95     1752.31    144.62 o
   3   2  12        1.61       78.29     56.64 o
   4   2  12      263.60      286.26     48.12 o
   5   2  12     1909.92     1907.35    101.15 o
   6   2  12       12.38       12.03     44.26 o
  -6   3  12       33.50        5.97     54.24 o
  -5   3  12      383.88      223.09     85.08 o
  -4   3  12      223.27      281.45     77.07 o
  -3   3  12     3451.42     3511.89    237.23 o
  -2   3  12      167.67      125.10     69.56 o
  -1   3  12     1165.06     1215.03    103.92 o
   0   3  12     1253.27     1302.98    100.79 o
   1   3  12       17.69        1.98     39.01 o
   2   3  12     3011.48     3241.75    143.94 o
   3   3  12        1.33       40.21     58.19 o
   4   3  12     2265.37     2320.10    160.65 o
   5   3  12       40.46       65.21     40.68 o
   6   3  12        2.43       40.91     55.82 o
  -6   4  12        8.26        4.99     47.55 o
  -5   4  12     1278.28     1267.31    157.35 o
  -4   4  12      292.46      200.31     65.02 o
  -3   4  12      182.93      173.24     71.34 o
  -2   4  12     3492.00     3397.19    176.88 o
  -1   4  12        2.10       61.61     60.21 o
   0   4  12     2295.69     2399.37    143.50 o
   1   4  12      783.27      804.64     88.78 o
   2   4  12      548.52      585.79     71.07 o
   3   4  12     1115.22      745.13    128.50 o
   4   4  12       72.95       96.80     40.80 o
   5   4  12     1718.78     1554.23    279.61 o
   6   4  12       48.60       73.62     78.17 o
  -6   5  12       70.39       93.66     86.94 o
  -5   5  12      418.89      404.87     82.52 o
  -4   5  12      424.42      328.63     76.62 o
  -3   5  12      460.75      474.91     88.61 o
  -2   5  12      238.44      196.36     67.38 o
  -1   5  12     3070.42     3159.21    151.70 o
   0   5  12        7.63        9.13     41.54 o
   1   5  12      725.77      615.43     79.37 o
   2   5  12     4966.13     4854.10    218.12 o
   3   5  12      387.50      341.38     63.91 o
   4   5  12     2799.37     2380.04    213.99 o
   5   5  12     1473.92     1100.68    209.26 o
   6   5  12      928.94      966.74    192.49 o
  -6   6  12        0.91      -25.11     63.02 o
  -5   6  12      322.54      385.18     74.30 o
  -4   6  12     1300.95     1293.24    136.28 o
  -3   6  12      787.47      815.06     95.59 o
  -2   6  12     1620.59     1298.50    137.56 o
  -1   6  12     1100.46      866.03     93.05 o
   0   6  12     4573.27     4501.68    270.32 o
   1   6  12      186.05      117.82     45.39 o
   2   6  12     8462.41     8066.28    503.89 o
   3   6  12      448.00      297.20     68.07 o
   4   6  12     1286.78      837.62    227.72 o
   5   6  12     3052.01     3703.88    267.06 o
   6   6  12      854.48      842.81    194.97 o
  -5   7  12     5378.22     5543.79    481.55 o
  -4   7  12     8366.40     8337.53    471.87 o
  -3   7  12     1583.53     1456.53    117.64 o
  -2   7  12      251.97      219.09     55.52 o
  -1   7  12     6792.53     6551.62    369.20 o
   0   7  12       11.99      -34.04     66.71 o
   1   7  12     6377.22     6143.87    476.70 o
   2   7  12     3114.20     2682.39    264.60 o
   3   7  12     3619.56     2324.23    474.26 o
   4   7  12     6744.32     7199.74    383.83 o
   5   7  12    11713.89    12124.99    561.08 o
  -5   8  12       41.18       -0.91     52.70 o
  -4   8  12     4248.13     4156.68    325.65 o
  -3   8  12     1874.39     2045.98    144.68 o
  -2   8  12     6310.93     6240.47    343.73 o
  -1   8  12     4675.83     4417.51    308.43 o
   0   8  12      498.78      486.56     66.00 o
   1   8  12     1850.71     1687.00    257.70 o
   2   8  12     5598.13     4752.68    553.19 o
   3   8  12     1838.45      996.66    246.91 o
   4   8  12     7251.60     7827.69    428.44 o
   5   8  12       99.71       44.92    148.56 o
  -4   9  12      494.92      382.76     83.25 o
  -3   9  12     3113.46     2961.56    233.39 o
  -2   9  12       86.04       99.51     64.35 o
  -1   9  12     3300.61     3252.33    190.59 o
   0   9  12      410.28      362.27     68.04 o
   1   9  12       47.23       62.51     35.76 o
   2   9  12     4867.81     3963.95    769.58 o
   3   9  12     1139.32      715.80    261.74 o
   4   9  12     8296.13     9828.71    757.13 o
  -4  10  12     1621.20     1196.58    155.62 o
  -3  10  12       85.38       75.36     65.00 o
  -2  10  12      100.13       29.06     60.44 o
  -1  10  12     3428.47     3047.92    257.00 o
   0  10  12      188.63      138.70     41.88 o
   1  10  12     3130.90     2481.91    171.22 o
   2  10  12      226.70      106.30     64.18 o
   3  10  12     1231.70      786.94    421.82 o
   4  10  12      441.56      285.92    219.48 o
  -3  11  12      274.29      244.91     78.52 o
  -2  11  12      113.64      168.23     62.41 o
  -1  11  12       64.92       75.00     58.42 o
   0  11  12      315.13      266.39     74.00 o
   1  11  12        0.94       -3.85     63.47 o
   2  11  12      303.08       46.67     79.57 o
   3  11  12      146.97       66.72    157.19 o
  -1  12  12      603.84      500.31    116.72 o
   0  12  12       76.98      252.11     97.58 o
   1  12  12      306.48      224.32    120.33 o
  -6   1  13      344.20      404.14     78.92 o
  -5   1  13       16.63      101.25     67.28 o
  -4   1  13     1668.78     1725.72    228.19 o
  -3   1  13       23.58       45.81     68.62 o
  -2   1  13      538.05      520.83     89.01 o
  -1   1  13        0.09       13.95     46.46 o
   0   1  13      600.62      667.44     80.08 o
   1   1  13      214.57      195.00     64.50 o
   2   1  13     2571.50     2843.64    143.48 o
   3   1  13      318.86      305.80    105.45 o
   4   1  13      435.57      361.37     79.61 o
   5   1  13       94.59       66.17     42.16 o
   6   1  13        1.57       30.28     47.14 o
  -6   2  13     3975.57     4108.18    198.06 o
  -5   2  13      955.20     1063.84    131.41 o
  -4   2  13      692.52      656.63     93.76 o
  -3   2  13      242.07      279.16     80.39 o
  -2   2  13        1.24      -59.09     59.09 o
  -1   2  13       89.18       82.93     54.93 o
   0   2  13      280.54      280.92     64.38 o
   1   2  13     5015.77     5252.69    183.83 o
   2   2  13     2389.83     2508.27    199.14 o
   3   2  13     6168.35     6393.97    232.75 o
   4   2  13       11.16        1.30     31.98 o
   5   2  13       13.10       32.45     44.28 o
   6   2  13      621.36      568.43    106.52 o
  -6   3  13      775.82      697.73    120.10 o
  -5   3  13      111.43      176.92     72.28 o
  -4   3  13     3754.32     4301.30    286.39 o
  -3   3  13    12710.23    13952.51    411.36 o
  -2   3  13    12048.51    13014.61    427.80 o
  -1   3  13     9923.92    10732.51    391.14 o
   0   3  13       78.90       25.65     55.04 o
   1   3  13     4222.65     4350.01    179.07 o
   2   3  13    12134.99    12469.06    367.01 o
   3   3  13     9713.53     9467.88    345.34 o
   4   3  13     4981.89     4758.30    163.30 o
   5   3  13     3109.93     2866.54    208.00 o
   6   3  13       50.83       76.14    103.41 o
  -6   4  13     1452.82     1327.86    150.39 o
  -5   4  13     1124.24      981.15    154.98 o
  -4   4  13      776.84      833.44     97.75 o
  -3   4  13     1986.53     2198.28    208.75 o
  -2   4  13     3230.37     3669.66    208.66 o
  -1   4  13    13487.04    14535.08    601.81 o
   0   4  13     6909.65     7169.62    284.28 o
   1   4  13     3814.62     3684.44    216.90 o
   2   4  13       70.93      152.20     81.50 o
   3   4  13       78.99      123.12     56.33 o
   4   4  13       88.42       35.24     47.88 o
   5   4  13     1321.64     1244.36    256.54 o
   6   4  13      370.41      248.49     88.32 o
  -6   5  13        4.79       16.45     55.87 o
  -5   5  13      338.82      293.41     83.05 o
  -4   5  13       68.55      168.56     71.11 o
  -3   5  13      974.90      939.13    106.87 o
  -2   5  13        8.80        6.32     50.89 o
  -1   5  13     2720.30     2660.66    244.98 o
   0   5  13     1406.24     1523.42    148.21 o
   1   5  13      486.86      458.21     76.49 o
   2   5  13      448.82      370.17     89.02 o
   3   5  13     3943.34     3450.31    267.86 o
   4   5  13     2184.03     1629.25    342.44 o
   5   5  13      495.83      393.90     84.15 o
  -5   6  13      419.37      382.45     95.64 o
  -4   6  13      557.97      508.74    143.61 o
  -3   6  13        5.45      -27.03     61.22 o
  -2   6  13      506.13      493.08     84.76 o
  -1   6  13      555.12      374.98     78.32 o
   0   6  13     1464.90     1494.48    123.77 o
   1   6  13      170.12       98.29     39.76 o
   2   6  13     1004.08      773.37    121.44 o
   3   6  13     2358.85     2189.65    303.77 o
   4   6  13       14.61       49.17     45.83 o
   5   6  13     2700.18     2978.54    255.84 o
  -5   7  13        1.94      -46.32     87.65 o
  -4   7  13      249.58      148.96     74.33 o
  -3   7  13        1.81      -21.21     54.38 o
  -2   7  13      214.07      137.23     54.42 o
  -1   7  13       38.65       75.69     54.59 o
   0   7  13       38.05       12.00     33.68 o
   1   7  13      153.97      173.43     69.85 o
   2   7  13      551.72      247.61     92.05 o
   3   7  13        2.37      -48.73     48.73 o
   4   7  13      570.18      355.83    135.15 o
   5   7  13      143.02      125.57    128.73 o
  -4   8  13       56.53      157.11     93.67 o
  -3   8  13      152.93       91.82     72.12 o
  -2   8  13       62.34       59.12     62.03 o
  -1   8  13      356.10      182.17     93.23 o
   0   8  13     1673.32     1308.53    247.13 o
   1   8  13      533.36      405.94     75.18 o
   2   8  13      341.12      237.83     59.48 o
   3   8  13      427.06      170.88    114.91 o
   4   8  13      292.90      153.07     69.23 o
  -4   9  13      228.28      220.41     95.44 o
  -3   9  13     1157.87      915.23    111.13 o
  -2   9  13      926.38      675.34    130.60 o
  -1   9  13     2011.46     2254.07    145.74 o
   0   9  13     2514.87     2229.94    214.44 o
   1   9  13       80.59       67.55     69.59 o
   2   9  13      207.83      182.87    102.63 o
   3   9  13     2792.86     1829.73    720.48 o
  -3  10  13      219.02      157.79     74.28 o
  -2  10  13     2331.31     2068.27    265.97 o
  -1  10  13    10134.65     9308.03    745.63 o
   0  10  13    12434.87    12396.71    488.59 o
   1  10  13     8470.58     7376.03    809.61 o
   2  10  13     2019.66     1194.19    440.07 o
   3  10  13     1202.22     1323.14    316.65 o
  -1  11  13     2729.89     2676.84    172.07 o
   0  11  13      111.20       91.63     71.98 o
   1  11  13     1421.60      995.32    191.35 o
  -6   0  14    10538.77    11893.84    635.20 o
  -5   0  14    13552.80    14559.19    659.46 o
  -4   0  14     3351.23     3917.83    355.87 o
  -3   0  14     2070.41     2352.85    225.96 o
  -2   0  14     2384.28     2646.96    226.10 o
  -1   0  14    30520.34    33466.79   1655.06 o
   0   0  14     8488.21     9144.39    406.79 o
   1   0  14    32192.27    35047.09   1204.91 o
   2   0  14    12478.20    13532.93    602.54 o
   3   0  14     2031.41     2074.94    277.63 o
   4   0  14       56.81       73.66     93.68 o
   5   0  14    10945.15    11261.09    438.24 o
  -6   1  14      323.11      290.95     96.52 o
  -5   1  14      399.42      448.67     98.87 o
  -4   1  14     4873.56     6299.45    457.86 o
  -3   1  14     1668.04     1915.31    199.72 o
  -2   1  14     5159.30     6047.04    285.16 o
  -1   1  14     1664.80     1953.42    161.62 o
   0   1  14      249.99      247.97     81.93 o
   1   1  14      655.15      710.08    105.36 o
   2   1  14     5096.14     5206.70    211.04 o
   3   1  14        6.28      -11.82     52.64 o
   4   1  14     4091.34     4113.66    208.24 o
   5   1  14     3834.09     3847.17    159.61 o
  -5   2  14       12.16      -29.79     77.79 o
  -4   2  14      306.28      297.22     82.60 o
  -3   2  14     4422.94     5087.17    250.32 o
  -2   2  14      271.53      350.93     89.42 o
  -1   2  14     1465.91     1467.20    143.27 o
   0   2  14       96.27      117.55     65.34 o
   1   2  14      400.94      335.00     82.57 o
   2   2  14        7.72       36.06     62.13 o
   3   2  14     1475.26     1465.65    157.35 o
   4   2  14      262.74      217.07     81.94 o
   5   2  14      429.45      297.91     66.55 o
  -5   3  14       50.47      162.44     87.08 o
  -4   3  14      743.56      724.71    111.79 o
  -3   3  14       28.68      108.12     68.05 o
  -2   3  14     1235.00     1170.57    118.49 o
  -1   3  14       14.38       83.15     60.58 o
   0   3  14      120.79       96.13     59.61 o
   1   3  14      735.16      900.38    140.54 o
   2   3  14        2.47       11.66     52.23 o
   3   3  14      711.98      619.74     98.92 o
   4   3  14       48.89       75.88     45.01 o
   5   3  14      770.46      738.36    113.39 o
  -5   4  14      201.05      181.04     90.15 o
  -4   4  14      231.48      133.22     78.76 o
  -3   4  14      523.86      319.40     96.30 o
  -2   4  14       78.85      126.46     71.72 o
  -1   4  14     1048.83     1002.17    144.34 o
   0   4  14      159.92      242.39     82.03 o
   1   4  14      254.17      245.27     77.70 o
   2   4  14      493.91      467.47    103.82 o
   3   4  14      254.04      216.64     70.57 o
   4   4  14       54.66        2.49     63.29 o
   5   4  14      101.39       30.04     60.89 o
  -5   5  14        4.66       26.55     53.69 o
  -4   5  14     1393.45     1367.56    135.35 o
  -3   5  14        3.70      -63.90     63.90 o
  -2   5  14       83.46       98.81     71.83 o
  -1   5  14      536.83      532.64     75.36 o
   0   5  14      154.63      194.11     71.49 o
   1   5  14      401.71      327.54     80.79 o
   2   5  14      109.94      147.61     61.55 o
   3   5  14     1635.41      962.01    202.46 o
   4   5  14      158.29      136.06     79.78 o
   5   5  14      419.69      262.90     83.77 o
  -4   6  14      894.13      804.59    173.19 o
  -3   6  14       11.11      -51.63     57.04 o
  -2   6  14       71.94      180.23     77.17 o
  -1   6  14     4462.32     4105.61    314.54 o
   0   6  14      593.27      473.94    138.39 o
   1   6  14     5749.05     5485.10    271.68 o
   2   6  14      413.26      177.30     44.46 o
   3   6  14      447.41      260.43     73.65 o
   4   6  14        1.82      -29.97     51.89 o
  -4   7  14    24390.44    25010.23   1295.61 o
  -3   7  14     5734.52     5535.42    321.26 o
  -2   7  14     9558.06     9710.23    467.58 o
  -1   7  14      338.99      340.95     84.42 o
   0   7  14        1.56       32.06     47.57 o
   1   7  14      256.40      170.94     46.51 o
   2   7  14     6341.50     4980.28    719.52 o
   3   7  14     5245.78     3903.16    792.94 o
   4   7  14    15148.43    10278.00   5200.41 o
  -3   8  14     1403.23     1369.30    184.76 o
  -2   8  14      548.35      477.32     75.96 o
  -1   8  14     7326.46     6798.57    566.27 o
   0   8  14     9624.22     8932.59    788.49 o
   1   8  14     6961.86     6705.34    503.24 o
   2   8  14     4575.84     3717.24    549.76 o
   3   8  14      738.10      304.43    155.19 o
  -3   9  14      367.84      157.16     69.69 o
  -2   9  14      653.43      423.40     99.47 o
  -1   9  14      568.16      342.74    114.45 o
   0   9  14      545.90      353.34    100.03 o
   1   9  14     3486.98     3526.30    541.41 o
   2   9  14      346.12       84.83     58.93 o
  -1  10  14      332.56      122.80     70.86 o
   0  10  14     2251.47     2094.47    223.30 o
   1  10  14      146.23       78.77     67.58 o
  -5   1  15      314.77      365.51    102.36 o
  -4   1  15      569.66      669.55    126.02 o
  -3   1  15      393.92      455.42    124.68 o
  -2   1  15      417.83      501.33    120.19 o
  -1   1  15       36.83       41.47     74.36 o
   0   1  15       25.48      -31.54     64.45 o
   1   1  15      107.96      143.35     70.65 o
   2   1  15     1885.25     2017.49    136.35 o
   3   1  15      625.33      479.44    108.38 o
   4   1  15      785.21      623.74     98.45 o
   5   1  15        0.57        7.23     46.59 o
  -5   2  15       72.43      138.47     78.72 o
  -4   2  15      344.50      422.88     98.24 o
  -3   2  15     2321.06     2566.25    195.11 o
  -2   2  15     1792.82     1851.60    164.52 o
  -1   2  15        4.84      -76.81     76.81 o
   0   2  15        0.77       64.88     71.36 o
   1   2  15     1385.78     1633.99    301.32 o
   2   2  15     1564.81     1553.46    139.32 o
   3   2  15      567.75      425.93    125.20 o
   4   2  15     1598.98     1473.26    206.78 o
  -5   3  15      175.00      193.89     97.39 o
  -4   3  15     2765.58     3032.58    200.23 o
  -3   3  15      608.42      474.06    116.87 o
  -2   3  15     3676.30     4729.56    316.01 o
  -1   3  15     5023.03     5758.35    288.27 o
   0   3  15      475.40      419.90    102.42 o
   1   3  15        1.01       30.44     68.72 o
   2   3  15     3144.56     3206.74    182.06 o
   3   3  15     3039.98     2901.85    264.69 o
   4   3  15     2838.21     2487.25    134.59 o
  -4   4  15      193.53       50.96     66.80 o
  -3   4  15      722.71      442.46    111.14 o
  -2   4  15     1616.21     1507.46    127.45 o
  -1   4  15      288.10      205.29     78.47 o
   0   4  15      439.37      350.03     90.35 o
   1   4  15     1964.46     1651.73    497.04 o
   2   4  15     8986.00     8771.10    454.60 o
   3   4  15     2375.51     1912.99    548.78 o
   4   4  15     4952.11     4672.56    466.02 o
  -4   5  15     1930.12     1781.51    178.30 o
  -3   5  15       10.88      -17.45     53.01 o
  -2   5  15       42.70       89.40     82.89 o
  -1   5  15      204.24      191.46     71.26 o
   0   5  15      373.62      256.35     78.76 o
   1   5  15      418.33      351.20     89.56 o
   2   5  15      642.04      362.91    119.68 o
   3   5  15      106.90       94.42     82.77 o
   4   5  15       22.43        5.12     44.99 o
  -4   6  15      624.58      346.15    115.57 o
  -3   6  15       17.02      -21.49     56.88 o
  -2   6  15        0.22       18.29     65.72 o
  -1   6  15     2283.99     2063.63    137.71 o
   0   6  15      129.80      105.11     63.74 o
   1   6  15     4608.46     4619.59    366.94 o
   2   6  15        7.75       33.12     55.78 o
   3   6  15      159.50      149.37     68.62 o
  -3   7  15       41.75       79.82     73.91 o
  -2   7  15      287.97      117.55     68.84 o
  -1   7  15        0.06      -46.27     50.65 o
   0   7  15        1.48        7.85     39.85 o
   1   7  15        4.03       49.85     45.99 o
   2   7  15      169.34        4.44     55.66 o
   3   7  15       16.36      -60.77     60.77 o
  -2   8  15       63.06       62.38     60.12 o
  -1   8  15     1339.02      849.60    317.30 o
   0   8  15      649.72      410.75    159.55 o
   1   8  15      850.61      571.70    244.68 o
   2   8  15       22.76      -45.79     75.08 o
   0   9  15        2.02      -49.65     80.98 o
  -4   0  16     2182.42     2229.12    326.67 o
  -3   0  16      284.12      289.66    140.72 o
  -2   0  16     8514.29    10556.88    897.36 o
  -1   0  16    23511.36    27239.08   1283.00 o
   0   0  16     8922.34    10139.17    725.33 o
   1   0  16     7009.75     8148.59    620.96 o
   2   0  16       46.00      124.60    170.76 o
   3   0  16      603.32      476.28    151.43 o
   4   0  16       53.34      114.22     95.37 o
  -4   1  16     1674.54     1759.23    179.67 o
  -3   1  16     1975.31     2202.55    201.26 o
  -2   1  16     4762.27     5599.86    293.58 o
  -1   1  16     1481.86     1430.87    141.50 o
   0   1  16     1174.50     1223.81    129.17 o
   1   1  16      271.78      245.27     90.43 o
   2   1  16     3249.40     3088.34    365.15 o
   3   1  16     3003.22     2944.31    186.20 o
   4   1  16     4439.30     4158.04    244.60 o
  -4   2  16      894.41      895.82    137.22 o
  -3   2  16      629.71      527.64    127.46 o
  -2   2  16     1525.37     1516.31    166.92 o
  -1   2  16       17.22      104.39     88.16 o
   0   2  16        4.12       80.88     82.42 o
   1   2  16     2160.02     2357.43    169.83 o
   2   2  16       70.73       77.05     70.26 o
   3   2  16      360.36      146.55     89.94 o
  -4   3  16      136.64      225.30    101.95 o
  -3   3  16      179.41       97.11     73.35 o
  -2   3  16       65.27      -35.98     73.77 o
  -1   3  16      652.05      656.16    121.01 o
   0   3  16      283.20      298.97    112.47 o
   1   3  16        3.77       73.39     64.99 o
   2   3  16     1879.80     1755.72    217.49 o
   3   3  16      110.77       20.96     58.31 o
  -3   4  16       59.70       58.06     94.73 o
  -2   4  16      127.61      157.44     69.54 o
  -1   4  16        1.85        4.11     62.54 o
   0   4  16      659.59      792.31    125.22 o
   1   4  16       10.27       29.44     69.89 o
   2   4  16      256.03      161.55     72.40 o
   3   4  16      113.93      219.36     77.15 o
  -3   5  16      392.04      256.05     79.23 o
  -2   5  16      182.80       47.32     77.17 o
  -1   5  16       53.21       87.78     62.13 o
   0   5  16     3074.27     3010.93    195.12 o
   1   5  16       49.66       44.32     96.88 o
   2   5  16      572.40      230.02    118.99 o
   3   5  16      310.08      180.54    256.15 o
  -2   6  16      659.44      370.90    103.89 o
  -1   6  16     2991.49     2609.60    260.72 o
   0   6  16     7191.78     6754.20    494.94 o
   1   6  16     6810.74     5934.09    551.96 o
   2   6  16     2710.75     2495.33    350.91 o
  -1   7  16      642.92      370.52     93.49 o
   0   7  16      506.62      293.12    105.38 o
   1   7  16      971.12      616.00    302.63 o
  -3   1  17      156.31       78.33     85.71 o
  -2   1  17      191.42      184.67     93.29 o
  -1   1  17        0.99       51.99     87.50 o
   0   1  17       49.98       72.49    105.49 o
   1   1  17       18.33       60.13     95.05 o
   2   1  17      218.34      181.63     88.03 o
  -2   2  17      111.03      210.65    120.56 o
  -1   2  17      158.38      106.00     97.61 o
   0   2  17      479.41      439.32    103.42 o
   1   2  17       98.25       22.28     68.79 o
   2   2  17       16.43       57.37     68.13 o
  -2   3  17     3042.09     3841.58    359.43 o
  -1   3  17     2512.78     2813.64    274.00 o
   0   3  17        9.88      234.74    109.55 o
   1   3  17      433.14      199.60    108.92 o
   2   3  17     3965.78     3937.74    259.07 o
  -2   4  17        1.13      109.72     87.26 o
  -1   4  17     4131.69     4587.69    283.70 o
   0   4  17     1892.54     1790.75    180.22 o
   1   4  17    10808.47    11534.50    428.00 o
   0   5  17     1077.08      473.05    213.37 o
 
